# Supplementary material for: 2-(1H-Benzimidazol-2-yl)-4-nitro­phenol
Source: Acta Crystallogr Sect E Struct Rep Online. 2011 Jan 15;67(Pt 2):o409. doi: 10.1107/S1600536811001644 (PMC3051601; doi:10.1107/S1600536811001644)
Supplement: Supplementary file 2 [file e-67-0o409-Isup2.hkl]

# 
# h,k,l, Fc-squared, Fo-squared, sigma(Fo-squared) and status flag 
# 
data_I
_shelx_title ' P21c in P2(1)/c' 
_shelx_refln_list_code          4 
_shelx_F_calc_maximum      181.99 
_exptl_crystal_F_000       528.00 
_reflns_d_resolution_high  0.7830 
 
loop_ 
 _symmetry_equiv_pos_as_xyz 
 'x, y, z' 
 '-x, y+1/2, -z+1/2' 
 '-x, -y, -z' 
 'x, -y-1/2, z-1/2' 
 
_cell_length_a     8.1166 
_cell_length_b     6.7687 
_cell_length_c    20.8422 
_cell_angle_alpha  90.000 
_cell_angle_beta   99.235 
_cell_angle_gamma  90.000 
 
_shelx_F_squared_multiplier     1.000 
 
loop_ 
 _refln_index_h 
 _refln_index_k 
 _refln_index_l 
 _refln_F_squared_calc 
 _refln_F_squared_meas 
 _refln_F_squared_sigma 
 _refln_observed_status 
   1   0   0     1788.43     1751.29     77.99 o 
   2   0   0      743.71      678.66     12.71 o 
   3   0   0     2635.44     2528.35     25.17 o 
   4   0   0      170.44      184.33      6.78 o 
   5   0   0       38.20       36.68      9.19 o 
   6   0   0       20.61       16.90     15.49 o 
   7   0   0       23.70       19.26      9.32 o 
   8   0   0       31.46       23.44     16.21 o 
   9   0   0       38.03       50.61     12.38 o 
  10   0   0        0.38       25.94     11.89 o 
   1   1   0     2209.72     2110.11     12.84 o 
   2   1   0    17898.63    19619.77    103.31 o 
   3   1   0      372.61      371.69      6.96 o 
   4   1   0      108.49      126.16      6.37 o 
   5   1   0      107.45      117.08      6.34 o 
   6   1   0       15.52       18.04      6.02 o 
   7   1   0       80.16       69.47      8.26 o 
   8   1   0        2.16        5.92      6.38 o 
   9   1   0        1.14        8.81      6.66 o 
  10   1   0        1.55       23.40      8.34 o 
   0   2   0     1521.28     1503.04     16.25 o 
   1   2   0     2641.96     2489.71     16.60 o 
   2   2   0      168.76      177.36      4.51 o 
   3   2   0       20.67       20.69      2.68 o 
   4   2   0     1971.58     2010.95     25.64 o 
   5   2   0      579.39      566.16     13.03 o 
   6   2   0       30.82       34.85      7.07 o 
   7   2   0        0.05        4.12      6.56 o 
   8   2   0        2.17       -1.23      6.74 o 
   9   2   0        0.39        6.23      6.87 o 
   1   3   0      253.58      232.62      5.28 o 
   2   3   0      233.80      240.66      6.37 o 
   3   3   0      155.63      156.61      5.43 o 
   4   3   0      182.33      186.88      7.48 o 
   5   3   0        0.36       -2.21      4.43 o 
   6   3   0       53.32       56.79      7.74 o 
   7   3   0       20.21       20.46      7.14 o 
   8   3   0        1.02       11.12      7.89 o 
   9   3   0        1.43       18.84      8.42 o 
   0   4   0     2304.28     2286.67     40.72 o 
   1   4   0      496.27      471.84      8.31 o 
   2   4   0      312.56      311.73      7.27 o 
   3   4   0      302.20      290.98      7.53 o 
   4   4   0        0.13        1.67      4.37 o 
   5   4   0      111.57      106.86      7.65 o 
   6   4   0       85.10       88.82      9.84 o 
   7   4   0        0.06       -2.53      6.55 o 
   8   4   0        0.95        5.96      8.95 o 
   9   4   0        0.99        7.49      7.74 o 
   1   5   0       17.17       16.84      3.72 o 
   2   5   0      155.64      157.83      6.56 o 
   3   5   0      365.44      342.17      9.73 o 
   4   5   0      154.51      159.50      9.69 o 
   5   5   0       49.46       59.61      7.52 o 
   6   5   0       33.73       32.54      7.32 o 
   7   5   0        0.16       17.67      7.77 o 
   8   5   0        0.50        8.44      7.82 o 
   0   6   0        1.05        0.16      5.57 o 
   1   6   0       20.81       23.32      5.15 o 
   2   6   0       87.10       87.46      7.18 o 
   3   6   0        3.18       -1.13      4.29 o 
   4   6   0       39.92       39.39      7.07 o 
   5   6   0        0.00        9.86      5.94 o 
   6   6   0        5.28       -2.99      6.08 o 
   7   6   0        2.37        8.15      7.77 o 
   1   7   0        0.46        4.81      5.38 o 
   2   7   0       46.08       41.15      7.19 o 
   3   7   0        5.23        2.67      5.12 o 
   4   7   0        0.59        2.34      5.73 o 
   5   7   0        1.49        2.97      6.37 o 
   6   7   0        5.22       17.92     12.29 o 
   0   8   0       28.12       24.10      9.67 o 
   1   8   0        9.75       15.34      6.72 o 
   2   8   0        0.76        0.94      6.01 o 
   3   8   0        0.00       -8.92      9.85 o 
 -10   1   1        0.47       16.69      7.69 o 
  -9   1   1       10.82       12.27      7.17 o 
  -8   1   1        0.93        6.17      6.68 o 
  -7   1   1        4.83        8.22      6.39 o 
  -6   1   1       62.70       57.23      7.15 o 
  -5   1   1      168.67      163.75     11.69 o 
  -4   1   1      111.25      121.73      8.14 o 
  -3   1   1       79.59       85.39      4.29 o 
  -2   1   1     4327.23     4703.10     37.72 o 
  -1   1   1      265.00      271.47      3.96 o 
   0   1   1     3136.97     2943.98     23.22 o 
   1   1   1     2896.78     2854.72     16.47 o 
   2   1   1    33118.81    35300.43    198.75 o 
   3   1   1     1145.01     1060.59     10.09 o 
   4   1   1      284.81      289.88      6.00 o 
   5   1   1      233.63      234.73      7.74 o 
   6   1   1       70.52       82.91      8.06 o 
   7   1   1       83.23       84.29      8.68 o 
   8   1   1        2.18       10.15      6.59 o 
   9   1   1        1.81       11.95      6.80 o 
  10   1   1        0.67       10.73      7.52 o 
 -10   2   1        5.06        9.34      7.69 o 
  -9   2   1        4.23       11.36      7.01 o 
  -8   2   1        1.27       -1.71      7.96 o 
  -7   2   1        4.92        8.18      6.66 o 
  -6   2   1       75.03       62.70      7.61 o 
  -5   2   1      122.72      130.43      7.06 o 
  -4   2   1      149.49      152.70      7.82 o 
  -3   2   1      536.70      550.45      7.60 o 
  -2   2   1        0.05       -2.85      1.90 o 
  -1   2   1      956.29      967.46      9.03 o 
   0   2   1       84.47       83.75      4.23 o 
   1   2   1      156.56      142.40      3.86 o 
   2   2   1      238.79      235.88      5.01 o 
   3   2   1      178.17      165.08      4.90 o 
   4   2   1     1546.67     1601.67     16.26 o 
   5   2   1       26.36       30.16      5.39 o 
   6   2   1       42.30       58.67     10.71 o 
   7   2   1       12.60       -2.17      8.58 o 
   8   2   1        1.05        6.50      9.67 o 
   9   2   1        3.62        2.79      9.32 o 
  -9   3   1        0.03       17.31      8.91 o 
  -8   3   1        0.01        4.51      6.91 o 
  -7   3   1        1.00        3.43      6.53 o 
  -6   3   1       66.49       65.20      6.92 o 
  -5   3   1        6.88        9.70      4.75 o 
  -4   3   1      115.34      119.49      6.49 o 
  -3   3   1      297.33      316.36      6.82 o 
  -2   3   1      101.20      112.08      4.42 o 
  -1   3   1      104.65      101.57      4.12 o 
   0   3   1       15.59       20.85      2.79 o 
   1   3   1      509.37      475.11      7.28 o 
   2   3   1     1513.31     1497.68     15.23 o 
   3   3   1      482.58      467.48      8.14 o 
   4   3   1      331.30      324.36      8.90 o 
   5   3   1        2.84        5.17      5.42 o 
   6   3   1      331.51      311.48     10.60 o 
   7   3   1       10.12       12.78      7.21 o 
   8   3   1       84.18       86.24     10.88 o 
   9   3   1        1.85       23.18      8.85 o 
  -9   4   1        0.27       11.74      8.41 o 
  -8   4   1       23.63       16.80      7.56 o 
  -7   4   1        0.86       -0.04      6.59 o 
  -6   4   1       10.80       10.21      6.47 o 
  -5   4   1       10.68       12.92      5.30 o 
  -4   4   1       62.76       52.80      5.66 o 
  -3   4   1      144.10      150.39      6.23 o 
  -2   4   1      572.48      535.07      9.13 o 
  -1   4   1        1.88       -2.00      2.41 o 
   0   4   1        2.06       10.94      3.33 o 
   1   4   1       60.87       60.10      4.14 o 
   2   4   1        8.49       12.28      3.18 o 
   3   4   1        5.45        3.85      3.40 o 
   4   4   1        0.14       -2.15      4.31 o 
   5   4   1      155.07      155.01      9.32 o 
   6   4   1      149.88      160.79      9.60 o 
   7   4   1        0.07        1.99      6.36 o 
   8   4   1       61.58       71.50     14.81 o 
   9   4   1        2.11        3.38      9.05 o 
  -8   5   1        0.05       10.69      7.84 o 
  -7   5   1        3.24       12.21      7.47 o 
  -6   5   1        5.22        9.66      6.17 o 
  -5   5   1       16.12        9.53      5.69 o 
  -4   5   1      173.78      177.22      9.97 o 
  -3   5   1       51.23       50.48      5.13 o 
  -2   5   1       23.37       17.27      3.91 o 
  -1   5   1       89.99       87.55      5.93 o 
   0   5   1      177.19      170.93      6.51 o 
   1   5   1       63.30       65.12      4.98 o 
   2   5   1      203.65      205.00      7.76 o 
   3   5   1       43.35       35.22      5.39 o 
   4   5   1       72.39       67.75      7.50 o 
   5   5   1        0.52       -0.69      5.23 o 
   6   5   1       68.81       70.80      9.66 o 
   7   5   1        1.36        1.32     10.76 o 
   8   5   1        0.61        7.38      7.90 o 
  -7   6   1        4.79       13.97      9.61 o 
  -6   6   1        0.29        1.97     12.27 o 
  -5   6   1        0.76       -1.49      5.32 o 
  -4   6   1       57.87       54.49      7.43 o 
  -3   6   1       33.53       43.88      5.88 o 
  -2   6   1      121.99       99.50      7.05 o 
  -1   6   1       59.79       62.20      5.61 o 
   0   6   1       51.89       52.19      5.85 o 
   1   6   1      130.77      115.63      7.40 o 
   2   6   1       93.26       89.64      6.84 o 
   3   6   1       14.33        9.16      4.83 o 
   4   6   1      158.53      134.40      9.85 o 
   5   6   1        8.04        4.14      5.87 o 
   6   6   1        0.99       11.43     13.90 o 
   7   6   1        0.34        4.31      7.71 o 
  -6   7   1        2.78       12.81     10.50 o 
  -5   7   1        0.21       11.36      6.83 o 
  -4   7   1        0.45        1.52      5.75 o 
  -3   7   1       12.08        8.84      6.02 o 
  -2   7   1       40.30       27.35      7.98 o 
  -1   7   1       35.11       37.41      6.83 o 
   0   7   1       65.75       64.35      7.61 o 
   1   7   1       23.64       24.89      6.34 o 
   2   7   1       28.94       25.66      6.74 o 
   3   7   1        0.93        1.71      8.74 o 
   4   7   1        0.83        0.12      5.72 o 
   5   7   1        9.13        4.04     10.22 o 
  -3   8   1        3.75       -4.47      9.53 o 
  -2   8   1        1.48        3.27      6.00 o 
  -1   8   1        4.23       11.36      6.40 o 
   0   8   1        7.58       -0.34      5.93 o 
   1   8   1        0.04        4.87      6.13 o 
   2   8   1        7.99       10.60      6.61 o 
   3   8   1       12.24        5.83     18.01 o 
 -10   0   2       20.06       23.31     16.21 o 
  -9   0   2        1.10        0.02      9.06 o 
  -8   0   2        2.44        0.65      8.39 o 
  -7   0   2      160.84      146.80     36.02 o 
  -6   0   2       18.87       24.03      9.73 o 
  -5   0   2      388.88      351.40     18.19 o 
  -4   0   2       23.67       24.59      3.39 o 
  -3   0   2      709.16      664.68     15.12 o 
  -2   0   2      919.08     1201.29     17.59 o 
  -1   0   2        1.18        4.08      1.90 o 
   1   0   2      535.86      478.57      6.66 o 
   2   0   2    21207.33    21293.74    281.71 o 
   3   0   2     2779.08     2611.08     25.33 o 
   4   0   2      388.93      413.16     10.19 o 
   5   0   2       52.57       46.40      8.47 o 
   6   0   2        0.54        5.70      8.18 o 
   7   0   2       21.39       17.14      9.04 o 
   8   0   2       60.24       55.80     12.97 o 
   9   0   2       48.40       61.65     28.82 o 
  10   0   2        0.04       19.71     11.24 o 
 -10   1   2        0.26        0.85      6.80 o 
  -9   1   2        1.03        7.83      6.99 o 
  -8   1   2       18.26       20.79      6.90 o 
  -7   1   2        3.28       -1.36      7.23 o 
  -6   1   2       52.76       44.90      9.16 o 
  -5   1   2       77.65       86.08      6.98 o 
  -4   1   2      101.93      107.83      5.21 o 
  -3   1   2      377.35      393.89      7.13 o 
  -2   1   2      906.68      895.10      9.37 o 
  -1   1   2        0.35        2.81      1.60 o 
   0   1   2     3088.98     3219.28     25.62 o 
   1   1   2      404.88      407.17      5.88 o 
   2   1   2     6256.07     6677.66     39.11 o 
   3   1   2      276.92      272.17      5.58 o 
   4   1   2     2364.03     2296.64     18.10 o 
   5   1   2       46.68       51.00      5.56 o 
   6   1   2       54.79       63.30     10.30 o 
   7   1   2       44.71       37.93      7.10 o 
   8   1   2        5.33       10.21      6.35 o 
   9   1   2        1.68       12.23      6.86 o 
  10   1   2        0.17        2.59     17.76 o 
 -10   2   2        1.81        1.98      7.38 o 
  -9   2   2        1.78       10.03      7.21 o 
  -8   2   2        0.70       -4.99      6.25 o 
  -7   2   2       13.76        9.38      6.47 o 
  -6   2   2       22.86       27.27      6.80 o 
  -5   2   2       31.51       16.92      4.70 o 
  -4   2   2     1463.60     1401.85     16.07 o 
  -3   2   2      992.42     1064.95     10.79 o 
  -2   2   2      371.74      332.53      5.64 o 
  -1   2   2     1375.62     1296.76     10.77 o 
   0   2   2       13.78       13.98      2.18 o 
   1   2   2     1462.96     1467.65     11.63 o 
   2   2   2        9.17        8.41      2.35 o 
   3   2   2       33.26       36.54      3.58 o 
   4   2   2     5820.54     5953.39     36.60 o 
   5   2   2      183.99      187.31      8.02 o 
   6   2   2      591.21      543.02     29.99 o 
   7   2   2        8.97        1.88      6.27 o 
   8   2   2        5.54        9.76      6.62 o 
   9   2   2       15.02       13.38      7.74 o 
  -9   3   2        0.12       26.67      9.11 o 
  -8   3   2       10.07        3.20      6.47 o 
  -7   3   2       58.24       51.95      8.19 o 
  -6   3   2        8.53        7.55      5.14 o 
  -5   3   2       13.34        8.56      4.69 o 
  -4   3   2        0.56        5.33      3.87 o 
  -3   3   2      216.98      225.22      5.92 o 
  -2   3   2      110.64      112.86      4.45 o 
  -1   3   2     3438.67     3440.65     23.24 o 
   0   3   2      343.43      338.50      7.33 o 
   1   3   2      553.76      520.65      7.59 o 
   2   3   2      419.65      439.01      7.46 o 
   3   3   2        8.32        6.67      3.06 o 
   4   3   2       20.05       26.36      4.22 o 
   5   3   2       27.04       26.28      5.45 o 
   6   3   2      278.26      267.69     11.17 o 
   7   3   2      133.54      122.50     11.31 o 
   8   3   2       65.01       58.54      9.59 o 
   9   3   2        0.09        4.81      7.78 o 
  -9   4   2        0.30        4.73      7.73 o 
  -8   4   2       22.18       31.67      8.88 o 
  -7   4   2        1.36        2.22      8.05 o 
  -6   4   2       65.04       82.69      7.66 o 
  -5   4   2        0.51        2.35      4.78 o 
  -4   4   2      152.61      147.10      7.54 o 
  -3   4   2       11.10        5.70      3.43 o 
  -2   4   2       43.71       46.20      4.03 o 
  -1   4   2      106.21      125.06      5.50 o 
   0   4   2      105.54      120.74      5.11 o 
   1   4   2      343.50      342.09      7.19 o 
   2   4   2       77.82       79.06      5.32 o 
   3   4   2        0.00        0.44      3.32 o 
   4   4   2       38.67       30.59      5.93 o 
   5   4   2       66.87       50.24      7.97 o 
   6   4   2       13.48       20.83      6.44 o 
   7   4   2        0.07       -2.55      6.67 o 
   8   4   2        0.11       25.62      8.42 o 
  -8   5   2        4.05       16.16      8.78 o 
  -7   5   2        0.18       -0.23      6.94 o 
  -6   5   2       57.29       64.80      8.09 o 
  -5   5   2        0.93        8.06      5.74 o 
  -4   5   2        3.69        9.17      5.11 o 
  -3   5   2        0.13       -1.07      3.56 o 
  -2   5   2      195.70      181.27      7.55 o 
  -1   5   2        0.09       -1.94      3.44 o 
   0   5   2      247.52      235.44      7.09 o 
   1   5   2       31.21       42.39      5.06 o 
   2   5   2       64.95       59.55      5.59 o 
   3   5   2       12.08       14.31      4.64 o 
   4   5   2       67.34       63.80      7.90 o 
   5   5   2        0.36        3.13      6.30 o 
   6   5   2       81.65       99.17     20.10 o 
   7   5   2        0.13        9.11      7.08 o 
   8   5   2        5.84        1.42      7.70 o 
  -7   6   2        1.08        0.83     13.90 o 
  -6   6   2       11.83       25.49      8.48 o 
  -5   6   2        2.62       -2.18      5.24 o 
  -4   6   2        5.07        5.04      5.30 o 
  -3   6   2        8.35        5.27      4.30 o 
  -2   6   2       50.13       53.11      5.52 o 
  -1   6   2       92.26       91.83      6.86 o 
   0   6   2      119.99      128.44      7.66 o 
   1   6   2        5.05       11.38      5.29 o 
   2   6   2       39.02       37.62      5.65 o 
   3   6   2        0.44       -3.98      4.16 o 
   4   6   2        0.60       -2.54      5.40 o 
   5   6   2        0.30       -1.39      9.84 o 
   6   6   2        0.86        6.52     11.49 o 
   7   6   2        2.48       23.84     14.20 o 
  -6   7   2        0.58       13.54     16.18 o 
  -5   7   2        0.00        5.72      6.17 o 
  -4   7   2       48.56       51.43      8.42 o 
  -3   7   2        7.56       13.92      7.20 o 
  -2   7   2        8.00       16.60      6.07 o 
  -1   7   2        1.39        3.94      5.34 o 
   0   7   2       82.15       88.19      8.52 o 
   1   7   2       15.73       22.08      6.06 o 
   2   7   2       10.12       13.40      6.26 o 
   3   7   2       25.60       19.36      6.68 o 
   4   7   2        1.92       -2.05      5.73 o 
   5   7   2        2.85        6.92      9.61 o 
  -3   8   2        1.54      -10.86      9.30 o 
  -2   8   2        6.37       20.04     10.04 o 
  -1   8   2        0.29        8.97      6.44 o 
   0   8   2       11.43       18.15      6.79 o 
   1   8   2        1.75        4.73      6.01 o 
   2   8   2       13.84       13.21      6.47 o 
   3   8   2        0.01      -13.76      9.17 o 
 -10   1   3        2.75       12.39      7.71 o 
  -9   1   3        0.01       -0.29      7.54 o 
  -8   1   3       19.18       11.41      6.71 o 
  -7   1   3       14.18       14.01      6.45 o 
  -6   1   3        7.00       -1.54      5.20 o 
  -5   1   3      310.32      290.53      8.92 o 
  -4   1   3      248.50      229.34      6.47 o 
  -3   1   3     1655.04     1537.83     15.35 o 
  -2   1   3     2307.92     2390.16     18.29 o 
  -1   1   3      640.76      703.07      6.42 o 
   0   1   3      677.70      556.42      8.37 o 
   1   1   3      403.88      382.89      5.70 o 
   2   1   3      130.01      120.32      4.18 o 
   3   1   3       41.03       49.79      3.51 o 
   4   1   3     1835.16     1797.20     15.93 o 
   5   1   3       45.64       46.01      5.36 o 
   6   1   3      224.31      236.37     10.56 o 
   7   1   3        0.08        5.80      6.04 o 
   8   1   3       26.74       24.31      7.32 o 
   9   1   3        0.03       23.16      8.63 o 
 -10   2   3        0.95       11.64      7.52 o 
  -9   2   3        1.34        1.82      6.94 o 
  -8   2   3        9.95       17.23      7.19 o 
  -7   2   3        2.73        2.27      6.31 o 
  -6   2   3        1.84        1.94      5.65 o 
  -5   2   3       71.45       90.61      6.21 o 
  -4   2   3        3.82        8.01      3.48 o 
  -3   2   3      489.99      488.52      7.21 o 
  -2   2   3      115.45      120.78      4.87 o 
  -1   2   3      173.14      185.95      4.40 o 
   0   2   3      337.38      330.98      5.01 o 
   1   2   3      628.69      638.15      9.09 o 
   2   2   3       13.96       15.35      2.87 o 
   3   2   3        1.46       -1.37      2.71 o 
   4   2   3      137.81      172.89      5.98 o 
   5   2   3       11.78       13.47      4.97 o 
   6   2   3      325.50      307.15     16.60 o 
   7   2   3        6.64        6.69      6.42 o 
   8   2   3        0.78        5.06      6.92 o 
   9   2   3        8.09       19.78      8.59 o 
  -9   3   3        0.42        6.07      7.28 o 
  -8   3   3       27.79       29.52      8.00 o 
  -7   3   3        0.04       -3.79      6.14 o 
  -6   3   3        1.70       -0.42      4.85 o 
  -5   3   3       90.42       88.08      6.50 o 
  -4   3   3      252.53      243.92      7.71 o 
  -3   3   3       17.15       15.35      3.01 o 
  -2   3   3     1174.67     1155.60     12.05 o 
  -1   3   3      857.87      901.82     10.14 o 
   0   3   3        0.20       -2.73      1.94 o 
   1   3   3      698.01      653.50      8.39 o 
   2   3   3       14.20       18.15      3.03 o 
   3   3   3       18.74       25.14      3.90 o 
   4   3   3       10.49        7.13      3.63 o 
   5   3   3        9.20        8.59      4.94 o 
   6   3   3      378.92      372.80     20.07 o 
   7   3   3       12.32       33.63      8.13 o 
   8   3   3       50.88       51.59      9.62 o 
   9   3   3        4.28       25.22      8.88 o 
  -9   4   3        4.11       17.28      8.71 o 
  -8   4   3       14.18       20.98      8.32 o 
  -7   4   3       14.78       17.55      6.93 o 
  -6   4   3        7.86        9.62      5.38 o 
  -5   4   3       27.81       23.23      5.45 o 
  -4   4   3       42.12       53.28      5.64 o 
  -3   4   3       24.30       25.60      4.02 o 
  -2   4   3      117.92      131.26      5.59 o 
  -1   4   3      192.55      202.48      5.84 o 
   0   4   3       85.77      100.11      4.77 o 
   1   4   3      629.87      588.98      9.24 o 
   2   4   3      109.78      109.08      5.36 o 
   3   4   3        0.42        0.29      3.76 o 
   4   4   3        3.95        2.48      5.32 o 
   5   4   3       44.99       37.73      9.85 o 
   6   4   3        4.78       16.54      6.39 o 
   7   4   3        6.84       16.86      8.85 o 
   8   4   3      172.47      143.54     17.29 o 
  -8   5   3        2.40        6.92      7.68 o 
  -7   5   3       11.79       21.87      8.98 o 
  -6   5   3       28.79       35.92      7.38 o 
  -5   5   3        5.23        2.67      5.18 o 
  -4   5   3        9.92       11.74      4.88 o 
  -3   5   3        1.42       -1.10      3.75 o 
  -2   5   3       28.33       27.87      4.23 o 
  -1   5   3        0.69       -3.71      3.43 o 
   0   5   3       62.63       62.72      4.90 o 
   1   5   3       45.87       49.72      5.31 o 
   2   5   3        0.00        1.60      3.93 o 
   3   5   3      146.79      141.48      7.76 o 
   4   5   3       53.64       61.26      8.46 o 
   5   5   3        0.52        3.53      5.32 o 
   6   5   3        9.89       18.01      6.78 o 
   7   5   3        0.16        1.96      6.73 o 
   8   5   3        0.00       10.79      9.93 o 
  -7   6   3        0.08        9.61     12.03 o 
  -6   6   3        0.01        0.55      5.80 o 
  -5   6   3        5.76        6.16      5.82 o 
  -4   6   3       22.66       23.32      6.33 o 
  -3   6   3       38.95       28.24      5.28 o 
  -2   6   3       77.85       75.87      6.59 o 
  -1   6   3       38.30       36.17      5.54 o 
   0   6   3       85.48       93.28      7.42 o 
   1   6   3       24.25       26.73      6.03 o 
   2   6   3        3.95       -0.57      4.30 o 
   3   6   3        6.11        5.29      4.67 o 
   4   6   3       43.53       38.23     13.15 o 
   5   6   3        0.10        4.56      6.86 o 
   6   6   3        5.88       24.28     12.21 o 
   7   6   3        4.72       34.51     15.58 o 
  -6   7   3        2.46       22.02     12.49 o 
  -5   7   3       15.05       15.79     13.03 o 
  -4   7   3       13.23       24.63      7.83 o 
  -3   7   3        0.47        1.05      6.16 o 
  -2   7   3       14.30        8.29      5.77 o 
  -1   7   3        0.66        4.50      5.34 o 
   0   7   3       39.80       41.48      6.10 o 
   1   7   3        5.23        8.24      4.98 o 
   2   7   3       67.59       63.80      8.05 o 
   3   7   3        4.10        1.78      5.70 o 
   4   7   3        7.02        6.46      9.00 o 
   5   7   3        0.03       14.21     11.65 o 
  -3   8   3        0.90       -1.64     10.00 o 
  -2   8   3        1.84       18.01      7.91 o 
  -1   8   3        1.58       -8.37      6.58 o 
   0   8   3        0.09       -2.46      7.06 o 
   1   8   3        1.96        4.76      7.24 o 
   2   8   3       48.41       52.15      9.53 o 
   3   8   3        0.79       30.62     13.33 o 
 -10   0   4        1.29       18.16     11.39 o 
  -9   0   4       15.25        7.76     13.33 o 
  -8   0   4      102.52       75.32     24.32 o 
  -7   0   4        3.10        7.75      8.72 o 
  -6   0   4       15.88       12.75      8.99 o 
  -5   0   4        2.23        4.95      6.71 o 
  -4   0   4      452.24      446.86      8.77 o 
  -3   0   4      166.40      164.89      5.56 o 
  -2   0   4     2324.20     2274.37     20.99 o 
  -1   0   4     2235.04     2027.56     20.78 o 
   0   0   4    13352.71    13296.17    189.31 o 
   1   0   4      121.58      141.91      5.51 o 
   2   0   4      564.63      509.61      9.47 o 
   3   0   4      379.54      346.59      9.20 o 
   4   0   4       19.00        6.65      7.77 o 
   5   0   4       33.03       33.95      6.58 o 
   6   0   4        0.06       -5.36      7.73 o 
   7   0   4        4.33       19.29     12.07 o 
   8   0   4       47.51       66.24     12.37 o 
   9   0   4        0.94       26.17     18.01 o 
 -10   1   4        4.46       12.48      7.75 o 
  -9   1   4        0.48       -1.40      6.49 o 
  -8   1   4        0.70       -7.59      5.87 o 
  -7   1   4        0.03        3.40      6.12 o 
  -6   1   4      302.06      280.06     10.79 o 
  -5   1   4       82.47       83.42      5.48 o 
  -4   1   4       16.21       20.56      3.68 o 
  -3   1   4      349.14      338.11      6.72 o 
  -2   1   4      157.08      144.33      3.98 o 
  -1   1   4      137.23      103.94      4.05 o 
   0   1   4       64.22       89.24      5.77 o 
   1   1   4      146.58      120.83      4.37 o 
   2   1   4      660.08      721.91      8.09 o 
   3   1   4      297.44      289.11      8.65 o 
   4   1   4      550.52      532.77      8.89 o 
   5   1   4       39.33       43.78      5.48 o 
   6   1   4        0.97       -6.69      5.22 o 
   7   1   4        1.55       -6.84      5.59 o 
   8   1   4       10.95       11.48      6.56 o 
   9   1   4        1.99       12.98      8.83 o 
 -10   2   4       14.88       16.97      8.28 o 
  -9   2   4       25.79       26.63      8.15 o 
  -8   2   4        6.54        0.07      6.56 o 
  -7   2   4        8.19        5.78      6.65 o 
  -6   2   4       53.66       52.85      7.36 o 
  -5   2   4      158.53      166.04      7.31 o 
  -4   2   4      137.46      143.72      4.83 o 
  -3   2   4      415.39      414.73      6.84 o 
  -2   2   4      692.79      600.26      8.15 o 
  -1   2   4      455.22      409.81      5.86 o 
   0   2   4      207.57      214.17      4.54 o 
   1   2   4        4.09       -0.09      2.31 o 
   2   2   4        1.62        1.34      2.32 o 
   3   2   4      236.72      234.89      6.13 o 
   4   2   4       16.39       14.75      3.77 o 
   5   2   4       52.55       59.51      6.12 o 
   6   2   4      541.21      492.06     13.74 o 
   7   2   4        0.77        0.52      6.62 o 
   8   2   4       31.64       28.82      9.25 o 
   9   2   4       16.91       16.06     10.41 o 
  -9   3   4        0.36       -6.19      6.56 o 
  -8   3   4       10.20        4.35      6.69 o 
  -7   3   4        2.64       -3.13      5.95 o 
  -6   3   4        0.20       -4.59      4.67 o 
  -5   3   4        3.86        8.86      4.51 o 
  -4   3   4       40.30       48.29      5.03 o 
  -3   3   4       52.11       58.59      4.61 o 
  -2   3   4        1.58        1.35      2.35 o 
  -1   3   4      235.15      255.95      5.56 o 
   0   3   4      146.92      144.76      4.34 o 
   1   3   4       11.22       19.67      2.59 o 
   2   3   4        9.50        7.79      3.03 o 
   3   3   4        2.95       -3.67      3.14 o 
   4   3   4        0.01        4.43      3.68 o 
   5   3   4       12.95        9.35      5.36 o 
   6   3   4       51.65       64.52      7.85 o 
   7   3   4       14.80       21.92      7.88 o 
   8   3   4      107.63      102.90     11.30 o 
   9   3   4        4.68        4.09      8.21 o 
  -9   4   4        0.37        8.76     10.39 o 
  -8   4   4        0.55       -0.42     10.40 o 
  -7   4   4        3.73        3.86      6.69 o 
  -6   4   4       91.41       76.83      7.25 o 
  -5   4   4       99.10       99.61      7.41 o 
  -4   4   4       19.51       21.85      4.88 o 
  -3   4   4      152.91      156.90      6.52 o 
  -2   4   4       60.11       61.97      4.39 o 
  -1   4   4       63.27       68.74      4.67 o 
   0   4   4      205.46      199.65      6.31 o 
   1   4   4      282.87      280.28      6.57 o 
   2   4   4       46.97       48.44      4.88 o 
   3   4   4      215.43      210.85      8.48 o 
   4   4   4        9.51       11.83      5.55 o 
   5   4   4        0.28       -7.75      5.17 o 
   6   4   4        3.64        8.64      5.82 o 
   7   4   4        2.00        5.28      6.76 o 
   8   4   4        4.35        4.62      9.49 o 
  -8   5   4        0.22       15.45      8.33 o 
  -7   5   4        0.64       10.79      7.07 o 
  -6   5   4        9.16       16.69      5.98 o 
  -5   5   4       20.60       15.09      5.44 o 
  -4   5   4      189.49      184.10     10.52 o 
  -3   5   4       70.77       63.44      5.77 o 
  -2   5   4       27.63       27.18      4.48 o 
  -1   5   4       26.74       25.14      4.18 o 
   0   5   4      149.40      153.76      7.35 o 
   1   5   4      113.30      118.92      6.79 o 
   2   5   4       15.84       12.30      4.46 o 
   3   5   4      114.34      115.53      8.11 o 
   4   5   4        5.96        0.33      5.27 o 
   5   5   4       17.83       12.05      7.70 o 
   6   5   4       11.86       13.97     11.34 o 
   7   5   4        2.31        3.93      7.12 o 
  -7   6   4        1.50       13.14     10.06 o 
  -6   6   4        0.69        2.88      7.18 o 
  -5   6   4       10.03       23.38      6.55 o 
  -4   6   4       15.19       20.88      5.61 o 
  -3   6   4        0.03        0.47      4.20 o 
  -2   6   4      307.83      290.30     11.63 o 
  -1   6   4        5.54        2.93      4.32 o 
   0   6   4       15.11       22.18      5.11 o 
   1   6   4        5.06       -1.19      4.94 o 
   2   6   4        0.44        3.69      4.51 o 
   3   6   4       13.43       14.44      5.65 o 
   4   6   4        1.07       -3.75      8.53 o 
   5   6   4       26.57       28.77      7.46 o 
   6   6   4       17.46       21.62     13.00 o 
  -6   7   4        6.86       -4.28     10.81 o 
  -5   7   4       13.27       10.71     11.68 o 
  -4   7   4       26.41        2.06     10.10 o 
  -3   7   4        2.34        4.35      9.02 o 
  -2   7   4       10.66       21.52      7.94 o 
  -1   7   4       35.39       34.33      7.09 o 
   0   7   4        1.99        7.22      4.98 o 
   1   7   4        6.95        3.78      5.89 o 
   2   7   4        4.08       14.53      7.04 o 
   3   7   4        8.26        8.83      7.95 o 
   4   7   4        6.95        9.35      6.94 o 
   5   7   4        0.73        6.43     13.83 o 
  -3   8   4        3.74       -3.56     11.71 o 
  -2   8   4        1.69        9.78      8.06 o 
  -1   8   4       13.16        9.36      7.50 o 
   0   8   4        1.33        1.04      6.72 o 
   1   8   4        0.52        9.13      7.59 o 
   2   8   4        0.38        9.55      9.89 o 
   3   8   4        5.61       32.06     14.77 o 
 -10   1   5       12.01        9.92      9.16 o 
  -9   1   5       34.25       35.38      8.20 o 
  -8   1   5       12.27        8.86      6.47 o 
  -7   1   5       67.53       59.14      7.83 o 
  -6   1   5       39.42       42.04      6.77 o 
  -5   1   5       29.82       25.84      4.24 o 
  -4   1   5       34.49       30.97      3.84 o 
  -3   1   5      113.61      105.20      3.98 o 
  -2   1   5       24.65       25.36      2.67 o 
  -1   1   5        9.92       10.99      3.69 o 
   0   1   5     1995.32     1895.30     16.91 o 
   1   1   5      219.22      187.89      4.75 o 
   2   1   5      607.85      600.96      7.49 o 
   3   1   5        5.46       -0.62      2.71 o 
   4   1   5       72.35       75.81      4.95 o 
   5   1   5      113.86      127.97      7.14 o 
   6   1   5        8.85       11.69      5.92 o 
   7   1   5        0.46       -0.48      6.48 o 
   8   1   5        8.03       20.13      7.19 o 
   9   1   5        1.34        0.03      7.97 o 
 -10   2   5        1.28       14.43      8.31 o 
  -9   2   5        5.16        8.89      7.42 o 
  -8   2   5        0.01       12.02      7.16 o 
  -7   2   5        3.94       -3.00      5.82 o 
  -6   2   5       25.58       26.71      6.54 o 
  -5   2   5        0.68       -5.59      3.73 o 
  -4   2   5      231.40      222.25      5.82 o 
  -3   2   5       21.49       27.90      3.08 o 
  -2   2   5      134.58      127.55      4.11 o 
  -1   2   5       60.90       51.64      2.79 o 
   0   2   5      228.52      243.70      7.26 o 
   1   2   5       21.16       26.74      3.02 o 
   2   2   5     1181.30     1173.75     11.17 o 
   3   2   5       43.75       46.53      3.87 o 
   4   2   5      123.30      134.43      5.87 o 
   5   2   5       18.97       18.36      5.34 o 
   6   2   5       23.64       20.81      7.13 o 
   7   2   5        5.53       12.62      7.45 o 
   8   2   5       24.97       21.92     11.45 o 
   9   2   5        0.37        7.85     10.38 o 
  -9   3   5        4.04       11.08     11.13 o 
  -8   3   5        2.68       -0.20      6.92 o 
  -7   3   5       28.14       21.82     10.93 o 
  -6   3   5        2.57        0.14      4.91 o 
  -5   3   5        3.36        2.05      4.42 o 
  -4   3   5      102.27      101.34      6.30 o 
  -3   3   5       85.74       78.19      4.72 o 
  -2   3   5      492.61      490.87      7.92 o 
  -1   3   5      404.28      405.67      6.79 o 
   0   3   5      471.15      512.44      7.27 o 
   1   3   5       21.77       17.94      3.34 o 
   2   3   5       61.56       69.36      4.10 o 
   3   3   5       61.15       62.35      5.14 o 
   4   3   5       80.10       86.03      6.11 o 
   5   3   5       60.82       63.69      7.55 o 
   6   3   5       23.88       22.63      6.59 o 
   7   3   5        0.95        6.73      6.66 o 
   8   3   5       69.05       61.44     14.48 o 
   9   3   5        1.89       19.71      8.68 o 
  -9   4   5        1.16        9.67      8.26 o 
  -8   4   5        6.49        7.63      7.32 o 
  -7   4   5        3.55       -5.31      7.36 o 
  -6   4   5       28.36       37.08      7.53 o 
  -5   4   5       88.24       87.92      7.19 o 
  -4   4   5        0.86       -1.86      4.04 o 
  -3   4   5        1.00        2.20      3.93 o 
  -2   4   5      267.97      257.65      7.49 o 
  -1   4   5        2.78        3.29      3.13 o 
   0   4   5       17.26       18.02      3.32 o 
   1   4   5      306.64      312.12      9.09 o 
   2   4   5      203.95      185.93      8.74 o 
   3   4   5       64.98       69.24      6.96 o 
   4   4   5       13.54       10.22      5.48 o 
   5   4   5        1.06       -2.24      5.20 o 
   6   4   5        0.00       -4.05      5.53 o 
   7   4   5        8.49       20.97      7.81 o 
   8   4   5        5.89        8.15      7.36 o 
  -8   5   5        2.21       11.98      7.56 o 
  -7   5   5       20.81       29.75      8.25 o 
  -6   5   5        5.62       17.97      5.83 o 
  -5   5   5        6.16        5.41      5.29 o 
  -4   5   5       23.82       20.09      5.05 o 
  -3   5   5       16.78        9.28      4.91 o 
  -2   5   5       18.76       26.77      4.34 o 
  -1   5   5      108.10       95.80      6.30 o 
   0   5   5      218.40      210.55      7.92 o 
   1   5   5        3.93       -0.10      3.90 o 
   2   5   5       84.50       85.91      8.37 o 
   3   5   5       62.60       65.22      6.43 o 
   4   5   5        0.17        2.45      5.37 o 
   5   5   5       21.11       18.71      6.44 o 
   6   5   5        1.21        4.59      6.13 o 
   7   5   5        0.38        6.83      8.91 o 
  -7   6   5        6.17       27.80     11.74 o 
  -6   6   5        2.38        5.38     13.41 o 
  -5   6   5        0.20       -6.26      6.51 o 
  -4   6   5       18.42       22.18      6.54 o 
  -3   6   5       41.21       49.72      6.92 o 
  -2   6   5       17.89       11.87      7.12 o 
  -1   6   5       58.23       61.62      6.22 o 
   0   6   5      112.36      116.02      7.56 o 
   1   6   5        7.57        4.23      5.19 o 
   2   6   5        0.00        1.46      4.80 o 
   3   6   5       27.43       21.64      6.22 o 
   4   6   5        6.38        2.25      5.96 o 
   5   6   5        4.56        9.21      9.37 o 
   6   6   5        0.16       27.54      7.51 o 
  -6   7   5        3.70       12.25     11.79 o 
  -5   7   5        5.41       17.24     11.68 o 
  -4   7   5        0.00       -3.30      9.55 o 
  -3   7   5      103.93      101.94     14.09 o 
  -2   7   5      105.57       77.85     10.10 o 
  -1   7   5        0.32        2.33      5.63 o 
   0   7   5       29.54       19.83      6.44 o 
   1   7   5       20.30       12.54      7.07 o 
   2   7   5       21.29       33.36      9.93 o 
   3   7   5        8.54       24.41     11.31 o 
   4   7   5        1.32       18.76     14.34 o 
   5   7   5       12.56       26.89      8.34 o 
  -3   8   5        2.82        8.93     10.57 o 
  -2   8   5        0.01       -3.37      9.38 o 
  -1   8   5        0.77       -2.84      8.48 o 
   0   8   5        5.45       10.90      9.55 o 
   1   8   5        7.80        9.27      6.92 o 
   2   8   5        3.13       26.25      7.85 o 
   3   8   5        3.92       43.33     10.72 o 
 -10   0   6        0.15       12.27     11.07 o 
  -9   0   6        4.67        7.45      8.99 o 
  -8   0   6        4.64       14.55      8.99 o 
  -7   0   6       74.10       74.17     11.84 o 
  -6   0   6      116.79       90.05     11.20 o 
  -5   0   6      513.44      499.83     16.96 o 
  -4   0   6      241.91      230.05     10.22 o 
  -3   0   6      791.34      740.08     11.99 o 
  -2   0   6      496.78      536.42      9.78 o 
  -1   0   6     1906.72     1817.79     19.44 o 
   0   0   6      723.61      796.26     10.01 o 
   1   0   6      587.66      544.70      9.77 o 
   2   0   6      528.23      537.66     10.30 o 
   3   0   6        0.85        3.74      3.87 o 
   4   0   6      120.81      151.71      8.63 o 
   5   0   6       28.67       24.44      6.68 o 
   6   0   6      143.32      115.80     28.46 o 
   7   0   6       38.64       40.43     10.13 o 
   8   0   6        1.29       24.47     16.21 o 
   9   0   6        0.38       17.57     18.91 o 
 -10   1   6       19.29       20.89      8.11 o 
  -9   1   6        4.39        1.45      6.86 o 
  -8   1   6       18.98       16.53      9.41 o 
  -7   1   6       11.97       11.17      7.12 o 
  -6   1   6        0.95       -0.84      5.62 o 
  -5   1   6       31.33       30.05      4.42 o 
  -4   1   6      312.77      318.91      6.18 o 
  -3   1   6       32.36       32.03      3.08 o 
  -2   1   6      710.30      694.89      7.89 o 
  -1   1   6        2.73        0.69      2.48 o 
   0   1   6      673.82      690.44      8.04 o 
   1   1   6     1097.29     1026.21     10.51 o 
   2   1   6      365.39      351.17      7.15 o 
   3   1   6       54.03       52.85      4.24 o 
   4   1   6      147.15      151.24      5.96 o 
   5   1   6        0.69       -0.01      4.60 o 
   6   1   6       16.70       15.35      6.13 o 
   7   1   6        1.13        7.89      6.17 o 
   8   1   6       12.30       15.73      7.34 o 
   9   1   6        0.13       14.15      7.89 o 
 -10   2   6       43.62       35.27      9.28 o 
  -9   2   6       18.19       16.47      7.89 o 
  -8   2   6      116.48      106.25     10.08 o 
  -7   2   6      102.00      104.88      9.24 o 
  -6   2   6        6.70        6.99      6.12 o 
  -5   2   6       32.73       39.81      5.07 o 
  -4   2   6      111.62      118.25      5.18 o 
  -3   2   6       47.27       47.83      3.64 o 
  -2   2   6      738.24      690.05      8.34 o 
  -1   2   6     1397.59     1309.65     11.11 o 
   0   2   6       50.83       52.80      4.10 o 
   1   2   6      116.47      120.99      4.66 o 
   2   2   6      297.11      321.91      5.68 o 
   3   2   6        5.71        4.44      3.01 o 
   4   2   6      139.95      147.35      6.24 o 
   5   2   6       44.52       49.75      6.85 o 
   6   2   6        3.97        2.87      5.64 o 
   7   2   6       15.16       13.27      7.26 o 
   8   2   6       10.62        8.96      8.16 o 
   9   2   6        0.82       10.55     12.68 o 
  -9   3   6        4.56        4.37      7.23 o 
  -8   3   6       31.92       32.67      7.80 o 
  -7   3   6       85.25       81.40      8.88 o 
  -6   3   6       59.12       52.51      6.44 o 
  -5   3   6      124.64      131.53      7.57 o 
  -4   3   6       62.01       62.47      5.51 o 
  -3   3   6      684.86      686.75      9.91 o 
  -2   3   6      143.22      143.38      4.96 o 
  -1   3   6        0.43       -2.66      2.18 o 
   0   3   6     1165.85     1145.99     11.12 o 
   1   3   6        0.44       -0.30      2.74 o 
   2   3   6        2.32       -1.70      3.16 o 
   3   3   6      121.55      120.37      6.46 o 
   4   3   6        3.21        2.42      4.31 o 
   5   3   6        3.92        4.70      5.34 o 
   6   3   6       98.50      102.88      8.71 o 
   7   3   6       17.53       19.45      7.72 o 
   8   3   6        6.58       18.76      9.50 o 
  -9   4   6        0.00       -1.36     10.71 o 
  -8   4   6        0.44        0.70      6.48 o 
  -7   4   6        2.73        3.09      6.84 o 
  -6   4   6        6.32        7.38      5.89 o 
  -5   4   6        0.28       -0.97      5.38 o 
  -4   4   6        0.60       -1.64      4.03 o 
  -3   4   6        0.22       -3.21      3.34 o 
  -2   4   6        8.92       11.37      3.31 o 
  -1   4   6        0.00       -4.12      2.74 o 
   0   4   6       98.72      110.05      6.60 o 
   1   4   6        1.79       -3.96      3.32 o 
   2   4   6      112.08      105.13      6.56 o 
   3   4   6       82.90       70.48      6.18 o 
   4   4   6      179.23      180.01      9.87 o 
   5   4   6       13.57       16.72      6.11 o 
   6   4   6        1.26        0.20      6.34 o 
   7   4   6        5.26        3.11      6.88 o 
   8   4   6        5.34       11.47      7.92 o 
  -8   5   6        6.97       26.12     21.43 o 
  -7   5   6        7.81       18.40      7.34 o 
  -6   5   6        2.62        9.87      5.55 o 
  -5   5   6        1.85        4.98      4.94 o 
  -4   5   6       23.83       27.62      5.30 o 
  -3   5   6       57.16       54.44      5.21 o 
  -2   5   6        2.76        1.40      4.52 o 
  -1   5   6        2.74        3.71      4.57 o 
   0   5   6        2.22        1.23      4.36 o 
   1   5   6      341.57      303.93      9.22 o 
   2   5   6      412.89      370.37     10.43 o 
   3   5   6       29.47       25.19      5.26 o 
   4   5   6        0.97       -4.42      5.14 o 
   5   5   6        6.94       14.02      6.70 o 
   6   5   6        3.84       15.97      6.89 o 
   7   5   6        3.38        5.14      7.41 o 
  -7   6   6        0.23        8.61     16.75 o 
  -6   6   6        0.14        6.19     12.92 o 
  -5   6   6       10.92       13.47      7.60 o 
  -4   6   6        0.01        0.53      8.28 o 
  -3   6   6       30.56       40.90      6.93 o 
  -2   6   6        5.07        3.45      6.41 o 
  -1   6   6      245.02      247.03     13.19 o 
   0   6   6      327.99      299.11     13.64 o 
   1   6   6       77.17       84.52     11.33 o 
   2   6   6        4.43        6.24      5.31 o 
   3   6   6       38.51       47.52      7.08 o 
   4   6   6       14.50       26.90     10.39 o 
   5   6   6       24.59       34.42      8.77 o 
   6   6   6        1.40       16.51      8.02 o 
  -5   7   6        8.02       -0.09     10.46 o 
  -4   7   6       42.12       45.39     12.48 o 
  -3   7   6       55.55       49.77      9.45 o 
  -2   7   6       16.48       15.65      7.76 o 
  -1   7   6        3.96        5.81      6.82 o 
   0   7   6       32.41       45.51      8.57 o 
   1   7   6       33.69       44.08      7.19 o 
   2   7   6        5.86       18.28     12.80 o 
   3   7   6        4.51       14.80     12.32 o 
   4   7   6        3.05       13.85     12.94 o 
   5   7   6        1.35       24.40     15.52 o 
  -3   8   6        0.00        1.94     10.51 o 
  -2   8   6        2.57       37.52     23.53 o 
  -1   8   6       13.86       39.55     26.98 o 
   0   8   6        1.91       15.10      7.59 o 
   1   8   6        0.32       25.75      6.95 o 
   2   8   6       21.44       33.17      7.49 o 
 -10   1   7       39.32       28.28     14.30 o 
  -9   1   7       10.47       19.36      7.49 o 
  -8   1   7        9.02        4.84      6.79 o 
  -7   1   7       23.04       11.82      6.28 o 
  -6   1   7      100.72      102.64      8.41 o 
  -5   1   7      220.92      210.70      7.06 o 
  -4   1   7      106.89      114.71      4.84 o 
  -3   1   7      667.52      679.95      8.63 o 
  -2   1   7      583.48      611.73      7.55 o 
  -1   1   7       22.42       25.67      3.15 o 
   0   1   7        0.01       -1.04      2.10 o 
   1   1   7       67.54       64.11      2.86 o 
   2   1   7      596.46      587.19      7.78 o 
   3   1   7        0.00       -1.87      2.72 o 
   4   1   7       59.18       64.84      4.92 o 
   5   1   7        9.08       11.20      4.80 o 
   6   1   7        0.50        7.01      5.69 o 
   7   1   7       26.63       41.02      7.85 o 
   8   1   7        0.40       16.02      7.72 o 
   9   1   7        6.68       15.57     10.80 o 
 -10   2   7       12.56       20.71      9.62 o 
  -9   2   7        0.05       -2.67      6.82 o 
  -8   2   7       31.05       47.49      7.99 o 
  -7   2   7       38.98       30.15      8.63 o 
  -6   2   7       12.06       11.70      6.21 o 
  -5   2   7       43.08       53.64      5.39 o 
  -4   2   7      218.55      212.14      6.17 o 
  -3   2   7      181.97      199.45      5.53 o 
  -2   2   7      855.31      939.28      9.93 o 
  -1   2   7     1191.71     1200.84     22.25 o 
   0   2   7      519.82      522.56      7.40 o 
   1   2   7       87.35       99.85      4.48 o 
   2   2   7      152.38      151.69      5.79 o 
   3   2   7      219.89      222.62      6.05 o 
   4   2   7       29.91       30.85      4.96 o 
   5   2   7       22.70       17.71      5.76 o 
   6   2   7       20.93        8.49     10.15 o 
   7   2   7        1.12       14.14      7.42 o 
   8   2   7        8.16       16.40      7.96 o 
   9   2   7        2.79        8.00      7.90 o 
  -9   3   7        6.56        8.15     11.96 o 
  -8   3   7       73.57       61.39      8.99 o 
  -7   3   7        0.18       -8.52      5.68 o 
  -6   3   7       69.94       70.54      6.84 o 
  -5   3   7      121.40      124.01      7.47 o 
  -4   3   7      194.73      222.40      7.60 o 
  -3   3   7       19.53       19.90      3.72 o 
  -2   3   7       28.09       39.10      3.49 o 
  -1   3   7       37.75       46.25      4.03 o 
   0   3   7      166.89      185.01      4.43 o 
   1   3   7      108.53      106.00      5.97 o 
   2   3   7       84.81       97.32      6.34 o 
   3   3   7        8.01       10.36      4.28 o 
   4   3   7       19.70       17.84      4.88 o 
   5   3   7        7.88        3.70      8.11 o 
   6   3   7      110.37      119.96      9.53 o 
   7   3   7       10.51       16.66      7.36 o 
   8   3   7        0.37       10.75      7.43 o 
  -9   4   7       10.39       -0.21     14.66 o 
  -8   4   7        5.33       13.41     15.86 o 
  -7   4   7       21.05       23.72      7.32 o 
  -6   4   7      129.17      119.10      9.75 o 
  -5   4   7      121.58      119.11      7.65 o 
  -4   4   7      154.67      161.14      7.68 o 
  -3   4   7      262.35      246.78      7.79 o 
  -2   4   7        0.01       -0.70      3.06 o 
  -1   4   7      132.76      131.10      6.34 o 
   0   4   7       75.84       72.80      5.98 o 
   1   4   7        0.04        0.78      3.51 o 
   2   4   7      109.57      108.32      6.56 o 
   3   4   7      217.02      213.15      8.27 o 
   4   4   7      616.89      604.55     17.17 o 
   5   4   7        8.89        9.37      6.01 o 
   6   4   7        0.35        3.10      5.93 o 
   7   4   7       17.21        9.20      7.60 o 
   8   4   7        0.93       17.09      8.36 o 
  -8   5   7        4.76        2.50     13.33 o 
  -7   5   7        0.00       -7.26     10.43 o 
  -6   5   7        1.07        6.29      6.42 o 
  -5   5   7        0.35        6.87      6.12 o 
  -4   5   7        5.59        2.29      5.57 o 
  -3   5   7        8.06       11.92      5.78 o 
  -2   5   7        6.62       10.75      5.54 o 
  -1   5   7        1.28        0.33      4.88 o 
   0   5   7       47.98       54.63      6.98 o 
   1   5   7      501.41      460.12     13.25 o 
   2   5   7      538.11      549.76     14.70 o 
   3   5   7       18.83       24.06      5.45 o 
   4   5   7       10.42        0.67      5.25 o 
   5   5   7       88.96       85.99     10.61 o 
   6   5   7        5.45        8.34     11.45 o 
   7   5   7        4.59       12.00      9.06 o 
  -7   6   7       14.00       35.00     16.93 o 
  -6   6   7        0.01        7.50      7.59 o 
  -5   6   7        3.19        5.94     15.07 o 
  -4   6   7        4.95       18.04     10.03 o 
  -3   6   7        1.12        2.36      6.86 o 
  -2   6   7      156.04      166.60     10.53 o 
  -1   6   7      361.96      312.47     13.77 o 
   0   6   7       23.84       20.98      6.23 o 
   1   6   7        2.01       10.63      6.66 o 
   2   6   7        1.78        8.56      5.57 o 
   3   6   7       50.09       69.33      7.97 o 
   4   6   7        0.30        8.23      6.50 o 
   5   6   7        0.75       15.62      8.01 o 
   6   6   7        0.02        6.77      7.49 o 
  -5   7   7        8.93       10.09     11.06 o 
  -4   7   7       36.04       37.99     11.83 o 
  -3   7   7       43.46       45.42      9.76 o 
  -2   7   7        2.51       22.43     12.27 o 
  -1   7   7       11.37       15.18      6.29 o 
   0   7   7       15.18       18.40      6.34 o 
   1   7   7       10.55       19.75      6.38 o 
   2   7   7       16.43       39.78     15.76 o 
   3   7   7        6.27       23.28      8.10 o 
   4   7   7        0.71       12.20      7.32 o 
  -3   8   7        9.40       16.01     11.59 o 
  -2   8   7        0.00       15.47     10.35 o 
  -1   8   7        1.67        9.56      9.57 o 
   0   8   7        0.51       15.16      6.79 o 
   1   8   7        1.68       22.12      6.76 o 
   2   8   7       12.16       33.59      7.44 o 
 -10   0   8        3.33        0.07     13.69 o 
  -9   0   8        2.90       10.67      9.85 o 
  -8   0   8        2.18       -0.55     10.81 o 
  -7   0   8       35.48       34.19     10.25 o 
  -6   0   8        0.12        1.20      7.74 o 
  -5   0   8      210.29      222.33     18.73 o 
  -4   0   8     1213.10     1227.19     17.80 o 
  -3   0   8     1628.12     1658.66     20.16 o 
  -2   0   8      612.72      652.33     11.34 o 
  -1   0   8      758.39      737.10     27.02 o 
   0   0   8     1745.16     1989.91     19.67 o 
   1   0   8      291.12      306.54      8.24 o 
   2   0   8      375.20      337.34      8.71 o 
   3   0   8      507.33      497.08     11.73 o 
   4   0   8      415.90      420.00     12.28 o 
   5   0   8       85.23       88.53      8.56 o 
   6   0   8       21.83       22.85     12.43 o 
   7   0   8        3.09        4.13      7.69 o 
   8   0   8       27.62       45.03     15.49 o 
   9   0   8       10.48       11.53     13.69 o 
 -10   1   8       19.08       14.86      7.67 o 
  -9   1   8        0.45       14.03      7.21 o 
  -8   1   8        5.78        5.66      6.50 o 
  -7   1   8        0.02        1.97      6.02 o 
  -6   1   8      126.82      129.07     11.68 o 
  -5   1   8        4.25        8.02      4.07 o 
  -4   1   8      202.62      184.50      5.77 o 
  -3   1   8      561.74      577.97      8.34 o 
  -2   1   8      864.75      907.55      9.45 o 
  -1   1   8     1883.94     1950.67     16.79 o 
   0   1   8       19.13       35.68      3.11 o 
   1   1   8     1439.51     1433.17     15.65 o 
   2   1   8       62.92       82.77      3.94 o 
   3   1   8      225.03      221.36      6.13 o 
   4   1   8      115.07      127.39      6.04 o 
   5   1   8        1.21        2.54      4.16 o 
   6   1   8       92.10       72.00      8.33 o 
   7   1   8        8.03       19.73      7.07 o 
   8   1   8        5.67       15.14      7.45 o 
   9   1   8        0.02       22.70     10.19 o 
  -9   2   8       16.08       14.13      7.13 o 
  -8   2   8      300.35      292.40     13.09 o 
  -7   2   8       23.11       31.79      9.46 o 
  -6   2   8       75.37       69.39      7.78 o 
  -5   2   8       79.71       74.08      5.96 o 
  -4   2   8       84.02       94.55      5.10 o 
  -3   2   8        2.60        5.54      2.87 o 
  -2   2   8      130.46      122.67      4.25 o 
  -1   2   8       75.36       85.86      4.80 o 
   0   2   8      574.96      562.37     10.75 o 
   1   2   8       76.50      103.99      4.82 o 
   2   2   8       69.86       69.62      4.82 o 
   3   2   8       19.35       20.79      4.38 o 
   4   2   8       13.67        5.29      4.41 o 
   5   2   8       24.98       38.10      6.67 o 
   6   2   8        2.18        2.19      5.68 o 
   7   2   8        9.08       11.45      9.87 o 
   8   2   8       75.68       86.14     18.27 o 
  -9   3   8        6.01        5.69      7.26 o 
  -8   3   8       11.29       10.15      6.97 o 
  -7   3   8        4.14        4.26      9.93 o 
  -6   3   8      575.32      560.27     14.90 o 
  -5   3   8      302.69      323.14      9.79 o 
  -4   3   8       73.19       65.90      5.74 o 
  -3   3   8        0.08       -1.25      3.23 o 
  -2   3   8      572.41      567.78      8.66 o 
  -1   3   8      399.76      447.94      7.18 o 
   0   3   8      121.77      128.54      5.38 o 
   1   3   8       41.36       49.02      4.58 o 
   2   3   8       15.21       17.92      4.12 o 
   3   3   8        0.02       -4.47      4.52 o 
   4   3   8        0.84        1.68      4.50 o 
   5   3   8      205.70      224.38     18.25 o 
   6   3   8      188.25      185.00     14.30 o 
   7   3   8        0.07        8.04      6.99 o 
   8   3   8       12.34       14.12      8.81 o 
  -9   4   8        0.40       11.87     11.04 o 
  -8   4   8        1.12        5.53     12.62 o 
  -7   4   8       23.18       16.60     11.98 o 
  -6   4   8       25.56       34.71      7.81 o 
  -5   4   8       11.85        4.68      4.90 o 
  -4   4   8      144.43      152.35      9.36 o 
  -3   4   8      132.34      136.86      8.03 o 
  -2   4   8        0.72        3.35      3.94 o 
  -1   4   8        4.75        2.29      3.58 o 
   0   4   8       62.10       70.12      8.06 o 
   1   4   8        2.32       -1.97      3.73 o 
   2   4   8       10.30        7.73      4.33 o 
   3   4   8      530.84      499.43     11.70 o 
   4   4   8      150.80      164.63      8.48 o 
   5   4   8       33.87       27.24      6.92 o 
   6   4   8       10.09       -4.85      5.79 o 
   7   4   8       10.98       13.42      7.36 o 
   8   4   8        0.51       13.80      9.69 o 
  -8   5   8        2.06        4.34     16.05 o 
  -7   5   8        0.96       -0.09     15.86 o 
  -6   5   8       16.66       21.04      7.28 o 
  -5   5   8      130.41      141.88     10.05 o 
  -4   5   8        7.62        2.62      5.34 o 
  -3   5   8       40.02       37.26      6.69 o 
  -2   5   8      116.62      122.46      9.09 o 
  -1   5   8      318.45      304.71     11.25 o 
   0   5   8       65.04       52.96      6.93 o 
   1   5   8      462.78      412.29     12.71 o 
   2   5   8        0.14        0.64      4.84 o 
   3   5   8       71.36       86.28      8.20 o 
   4   5   8        2.14       14.16      7.04 o 
   5   5   8       21.02       29.85     10.18 o 
   6   5   8        4.75        3.88      7.53 o 
   7   5   8        0.04        1.83      9.23 o 
  -7   6   8        1.62       14.30     10.63 o 
  -6   6   8        3.27       -8.73      8.48 o 
  -5   6   8        2.83        0.55     12.70 o 
  -4   6   8        4.39       10.21     12.94 o 
  -3   6   8        5.69       -3.42      6.48 o 
  -2   6   8       52.47       75.67     10.51 o 
  -1   6   8       30.00       38.03      6.98 o 
   0   6   8        0.00       -0.95      5.29 o 
   1   6   8        0.01        3.35      6.80 o 
   2   6   8        0.17        3.17      5.10 o 
   3   6   8       38.27       46.70      7.19 o 
   4   6   8       22.86       26.31      8.41 o 
   5   6   8        0.05        3.23      7.26 o 
   6   6   8        0.19       17.05      8.14 o 
  -5   7   8        5.48       23.09     11.71 o 
  -4   7   8        0.73       -4.14     15.13 o 
  -3   7   8        0.41        3.57      7.67 o 
  -2   7   8       44.42       55.26      8.17 o 
  -1   7   8        3.98        4.64      5.83 o 
   0   7   8        1.50        7.05      5.97 o 
   1   7   8       18.89       16.88      6.49 o 
   2   7   8        0.86        9.96      7.20 o 
   3   7   8        1.19        0.58      6.83 o 
   4   7   8        3.18        9.68     10.86 o 
  -2   8   8        1.02       21.38     13.47 o 
  -1   8   8        2.02       20.47     10.75 o 
   0   8   8       11.80       21.00      7.40 o 
   1   8   8        1.12       32.46      7.15 o 
 -10   1   9        0.15        2.46      7.35 o 
  -9   1   9        0.13       -2.39      6.25 o 
  -8   1   9        0.20       -5.93      5.99 o 
  -7   1   9       10.28        5.17      6.10 o 
  -6   1   9      125.21      145.29      9.33 o 
  -5   1   9      162.38      158.29     11.41 o 
  -4   1   9       38.10       50.06      5.18 o 
  -3   1   9       71.79       75.69      4.80 o 
  -2   1   9      190.28      187.04      4.95 o 
  -1   1   9       96.43      133.57      5.13 o 
   0   1   9       20.97       21.62      3.03 o 
   1   1   9       38.44       36.31      2.72 o 
   2   1   9     1079.68     1041.50     11.15 o 
   3   1   9      403.33      417.76     10.00 o 
   4   1   9       32.31       23.13      4.35 o 
   5   1   9       33.42       33.00      5.72 o 
   6   1   9        3.02       11.66      7.16 o 
   7   1   9        6.13       15.30      6.95 o 
   8   1   9        0.00        8.52      6.79 o 
  -9   2   9        4.08        3.68      7.21 o 
  -8   2   9       46.95       53.48      8.47 o 
  -7   2   9        2.71        4.84      6.55 o 
  -6   2   9        0.03       -7.28      5.35 o 
  -5   2   9       13.28       10.61      4.58 o 
  -4   2   9       56.91       59.09      4.67 o 
  -3   2   9      660.90      650.68      9.45 o 
  -2   2   9        4.16       18.20      2.59 o 
  -1   2   9       44.12       65.99      4.57 o 
   0   2   9     2060.91     2059.98     22.30 o 
   1   2   9     1721.64     1795.04     21.07 o 
   2   2   9       53.30       55.69      4.64 o 
   3   2   9       34.00       35.62      4.86 o 
   4   2   9        1.64       -3.41      4.84 o 
   5   2   9       17.52       13.92      5.93 o 
   6   2   9       14.21       15.88      6.29 o 
   7   2   9       23.05       29.67      7.97 o 
   8   2   9       20.36       45.83     11.57 o 
  -9   3   9        8.65        1.78     13.84 o 
  -8   3   9        7.84       -1.98      6.62 o 
  -7   3   9       34.66       41.66      7.70 o 
  -6   3   9      482.40      483.88     14.05 o 
  -5   3   9        8.81        9.75      5.40 o 
  -4   3   9       10.34        6.85      4.22 o 
  -3   3   9        0.06        2.48      3.27 o 
  -2   3   9      191.30      199.25      7.07 o 
  -1   3   9       18.58       25.39      3.85 o 
   0   3   9       30.84       36.52      3.81 o 
   1   3   9      148.61      138.27      6.13 o 
   2   3   9        2.96        4.91      3.98 o 
   3   3   9        1.46        5.47      4.50 o 
   4   3   9       79.68       83.46      6.87 o 
   5   3   9      132.36      128.86      9.25 o 
   6   3   9       49.34       53.97      7.65 o 
   7   3   9        4.87       11.70      6.96 o 
   8   3   9       15.76       22.45      9.28 o 
  -8   4   9        0.50      -14.86      9.91 o 
  -7   4   9       39.85       46.45     10.92 o 
  -6   4   9        6.90        1.32      6.69 o 
  -5   4   9       21.67       17.56      6.58 o 
  -4   4   9     1161.25     1043.51     19.31 o 
  -3   4   9      819.87      789.53     13.80 o 
  -2   4   9       15.61       13.34      5.38 o 
  -1   4   9        6.61        2.25      4.78 o 
   0   4   9       67.40       66.83      8.00 o 
   1   4   9      271.19      250.18      9.91 o 
   2   4   9      164.55      159.43      9.10 o 
   3   4   9      337.89      284.14     11.11 o 
   4   4   9        0.70       -1.53      5.07 o 
   5   4   9       62.95       59.79      9.15 o 
   6   4   9       41.56       31.62      8.35 o 
   7   4   9       14.67       27.10     12.07 o 
  -8   5   9        4.51       -1.81     15.62 o 
  -7   5   9        5.93       12.01     12.34 o 
  -6   5   9        0.33        8.95     10.61 o 
  -5   5   9        9.10        9.46      6.63 o 
  -4   5   9       25.52       27.69      7.96 o 
  -3   5   9        1.28       -1.44      5.63 o 
  -2   5   9      323.64      319.32     11.98 o 
  -1   5   9      159.56      173.06      9.99 o 
   0   5   9       90.33       97.42      8.56 o 
   1   5   9       42.19       42.09      6.76 o 
   2   5   9       26.74       29.21      8.05 o 
   3   5   9       14.16       12.41     11.02 o 
   4   5   9       33.37       31.35      7.89 o 
   5   5   9       17.62       14.03      7.83 o 
   6   5   9        3.02        5.15      7.67 o 
   7   5   9        3.35       14.39     10.21 o 
  -7   6   9        0.49       -9.97     12.81 o 
  -6   6   9        0.43        8.07     10.48 o 
  -5   6   9        4.08       10.60      8.13 o 
  -4   6   9        7.55        6.73      7.87 o 
  -3   6   9       86.35       93.36     10.59 o 
  -2   6   9        3.59       -0.37      5.82 o 
  -1   6   9        0.22        4.52      5.74 o 
   0   6   9      342.58      326.75     22.25 o 
   1   6   9      191.30      194.98     13.49 o 
   2   6   9        8.95       14.54      5.86 o 
   3   6   9        6.44        6.41      5.54 o 
   4   6   9        0.16       -0.67      6.70 o 
   5   6   9        1.34       14.51      8.09 o 
  -5   7   9        3.03       27.70      9.56 o 
  -4   7   9        0.46       10.12      9.91 o 
  -3   7   9        2.02        7.07      7.73 o 
  -2   7   9        5.37       18.95      7.59 o 
  -1   7   9        1.61        5.65      6.17 o 
   0   7   9        1.14       15.02      6.57 o 
   1   7   9        0.01       11.71      6.08 o 
   2   7   9       28.64       35.61      8.90 o 
   3   7   9       21.27       40.70     20.46 o 
   4   7   9        9.11       23.00      8.65 o 
  -2   8   9        7.48       21.66      9.49 o 
  -1   8   9        0.00       14.99      7.06 o 
   0   8   9        0.65       14.80      6.85 o 
   1   8   9        0.24       11.74      6.66 o 
 -10   0  10        3.24       10.99     12.43 o 
  -9   0  10       10.28        5.59     18.19 o 
  -8   0  10        9.66        7.27      9.73 o 
  -7   0  10      100.51       92.27     12.06 o 
  -6   0  10       32.61       18.88      9.20 o 
  -5   0  10      307.30      278.48     14.19 o 
  -4   0  10      849.25      863.92     15.67 o 
  -3   0  10      565.82      561.05     12.53 o 
  -2   0  10     1231.42     1301.46     17.33 o 
  -1   0  10     1072.29     1165.52     17.89 o 
   0   0  10        3.67        0.70      2.68 o 
   1   0  10     1256.20     1228.12     16.47 o 
   2   0  10      724.32      743.45     13.70 o 
   3   0  10       29.83       42.16      5.84 o 
   4   0  10      465.21      462.23     13.29 o 
   5   0  10      366.37      359.46     13.25 o 
   6   0  10       25.95       38.36      9.13 o 
   7   0  10       12.31        6.12     10.81 o 
   8   0  10        3.65        8.29     11.89 o 
 -10   1  10        0.06       -2.30      7.79 o 
  -9   1  10       33.45       31.89      8.53 o 
  -8   1  10        1.66        5.81      7.38 o 
  -7   1  10       23.71       23.21      9.05 o 
  -6   1  10        0.76       -1.79      5.41 o 
  -5   1  10       46.11       51.17      5.29 o 
  -4   1  10      178.58      189.44      6.30 o 
  -3   1  10       19.60       25.01      3.43 o 
  -2   1  10      530.51      575.41      7.73 o 
  -1   1  10     2063.20     2047.70     18.46 o 
   0   1  10     1155.97     1183.38     15.43 o 
   1   1  10       36.28       39.10      2.94 o 
   2   1  10      526.22      517.09     10.39 o 
   3   1  10       82.61       99.86      5.18 o 
   4   1  10       45.36       56.91      5.78 o 
   5   1  10        5.71       16.36      5.39 o 
   6   1  10        2.73       14.20      6.37 o 
   7   1  10        3.63       13.90      6.99 o 
   8   1  10       11.04       26.02      8.36 o 
  -9   2  10        0.00       -1.45      6.86 o 
  -8   2  10        0.05        0.61      6.48 o 
  -7   2  10       12.91       11.83      6.63 o 
  -6   2  10       20.85       13.95      6.26 o 
  -5   2  10       24.63       28.69      5.18 o 
  -4   2  10       83.66       88.93      5.77 o 
  -3   2  10       35.66       36.08      3.82 o 
  -2   2  10      350.16      321.45      8.11 o 
  -1   2  10       39.65       44.69      4.87 o 
   0   2  10        3.59       13.96      3.14 o 
   1   2  10       62.50       67.12      4.27 o 
   2   2  10       88.91      101.67      5.61 o 
   3   2  10       44.71       48.94      5.20 o 
   4   2  10       40.03       37.78      5.68 o 
   5   2  10       22.39       31.16      6.52 o 
   6   2  10        9.00        7.13      7.12 o 
   7   2  10       55.75       61.74     13.53 o 
   8   2  10       18.36       29.71      8.54 o 
  -9   3  10        0.01        0.82     10.55 o 
  -8   3  10        5.29        0.02      9.80 o 
  -7   3  10       10.56       18.08     13.94 o 
  -6   3  10       99.64      107.39     15.79 o 
  -5   3  10        0.19       -2.37      5.87 o 
  -4   3  10       36.68       39.14      6.58 o 
  -3   3  10      103.97      112.76      7.55 o 
  -2   3  10      186.91      177.50      7.12 o 
  -1   3  10      793.77      747.98     14.49 o 
   0   3  10      277.57      247.76      9.12 o 
   1   3  10        2.29        2.22      4.32 o 
   2   3  10      231.49      232.65      9.58 o 
   3   3  10      416.25      386.48     12.05 o 
   4   3  10        2.90        4.28      5.56 o 
   5   3  10      108.75       99.15      8.69 o 
   6   3  10        0.11        1.60      7.27 o 
   7   3  10       53.58       65.60     12.29 o 
   8   3  10       12.52       37.69     11.59 o 
  -8   4  10        3.15       -7.16      8.81 o 
  -7   4  10        3.46        2.61      9.61 o 
  -6   4  10       15.18        3.94      7.29 o 
  -5   4  10        0.58       -4.41      5.86 o 
  -4   4  10      702.20      694.53     16.03 o 
  -3   4  10        6.94       17.24      6.09 o 
  -2   4  10      160.30      176.07      9.56 o 
  -1   4  10       28.58       26.66      5.86 o 
   0   4  10        3.54        0.94      6.12 o 
   1   4  10        2.65        6.44      7.45 o 
   2   4  10        8.46        9.20      5.59 o 
   3   4  10        1.18       -0.26      5.26 o 
   4   4  10       32.07       46.35      7.15 o 
   5   4  10       28.09       36.28      8.73 o 
   6   4  10        0.00        2.47      7.43 o 
   7   4  10        7.59       15.72      9.95 o 
  -8   5  10        1.85       23.17     11.00 o 
  -7   5  10        0.46       -0.27     12.29 o 
  -6   5  10       24.57       28.85      7.75 o 
  -5   5  10       57.56       76.79     10.35 o 
  -4   5  10        1.29        3.61      6.81 o 
  -3   5  10        3.04        5.12      5.62 o 
  -2   5  10      892.56      816.21     17.98 o 
  -1   5  10      403.08      374.76     12.98 o 
   0   5  10        0.14        3.90      5.68 o 
   1   5  10        4.71       14.95      5.86 o 
   2   5  10      232.16      228.03     11.06 o 
   3   5  10      111.20      115.11      9.10 o 
   4   5  10        4.95        5.45      6.71 o 
   5   5  10       11.86        5.84      9.36 o 
   6   5  10        0.01        8.94      8.14 o 
  -6   6  10       22.37       35.74     11.06 o 
  -5   6  10        2.08        3.41     18.64 o 
  -4   6  10        9.94       26.57     13.91 o 
  -3   6  10        4.42       -2.70      6.60 o 
  -2   6  10       57.55       51.92      9.19 o 
  -1   6  10       21.00       21.27      7.00 o 
   0   6  10       46.46       56.85      8.01 o 
   1   6  10       49.36       42.12      8.86 o 
   2   6  10        0.09       -5.99      5.27 o 
   3   6  10        2.95       -1.95      8.48 o 
   4   6  10        5.94       19.30      8.10 o 
   5   6  10        5.18       14.35      8.31 o 
  -5   7  10        2.35       13.36     11.16 o 
  -4   7  10        2.11       34.99     17.50 o 
  -3   7  10        0.03        2.27      7.47 o 
  -2   7  10        4.11       15.04      7.14 o 
  -1   7  10       54.16       74.26      9.30 o 
   0   7  10        2.08       10.06      6.49 o 
   1   7  10        0.25       22.15      6.84 o 
   2   7  10       21.83       37.06      8.93 o 
   3   7  10       21.12       24.57      8.75 o 
  -1   8  10        0.57       19.18      7.40 o 
  -9   1  11        3.40        9.94      7.51 o 
  -8   1  11        3.42        4.11      6.52 o 
  -7   1  11       11.81        2.78      6.24 o 
  -6   1  11       44.61       38.78      6.80 o 
  -5   1  11      128.53      123.02      9.85 o 
  -4   1  11       25.48       30.75      4.19 o 
  -3   1  11      280.66      263.76      6.57 o 
  -2   1  11      671.89      665.33     10.80 o 
  -1   1  11        3.43        4.29      3.28 o 
   0   1  11       31.35       31.52      4.28 o 
   1   1  11       29.33       36.66      3.05 o 
   2   1  11       72.32       76.76      4.35 o 
   3   1  11      362.27      346.07      9.04 o 
   4   1  11       73.78       72.92      6.34 o 
   5   1  11        9.54        9.16      5.45 o 
   6   1  11       29.34       37.17      7.74 o 
   7   1  11       42.07       51.57     21.66 o 
   8   1  11        0.02       10.26      8.79 o 
  -9   2  11        2.16       -3.84      9.54 o 
  -8   2  11       13.96        5.97      9.63 o 
  -7   2  11       68.45       71.07     11.13 o 
  -6   2  11        3.48       10.47      8.42 o 
  -5   2  11        1.01        0.72      5.57 o 
  -4   2  11       25.77       26.68      5.45 o 
  -3   2  11      256.97      258.34      8.47 o 
  -2   2  11       54.75       56.97      5.17 o 
  -1   2  11      140.58      140.51      6.14 o 
   0   2  11      427.90      424.19     10.59 o 
   1   2  11      829.10      760.39     14.19 o 
   2   2  11       81.64       90.47      6.96 o 
   3   2  11        4.87        0.34      4.06 o 
   4   2  11       14.30       15.35      5.12 o 
   5   2  11        4.87        6.37      5.83 o 
   6   2  11        1.83       10.00      6.22 o 
   7   2  11       10.65       18.26      7.44 o 
   8   2  11        3.99       25.40     10.81 o 
  -9   3  11        0.50       -0.29     10.39 o 
  -8   3  11        0.75       -5.14     11.23 o 
  -7   3  11       36.96       35.34     18.16 o 
  -6   3  11        2.75        3.49      8.35 o 
  -5   3  11      129.73      142.79     14.09 o 
  -4   3  11      115.35      133.38      8.77 o 
  -3   3  11        0.11        3.26      5.04 o 
  -2   3  11      131.71      143.31      8.30 o 
  -1   3  11        2.69        0.06      4.65 o 
   0   3  11       19.34       19.94      6.43 o 
   1   3  11       52.60       54.57      6.40 o 
   2   3  11       16.81       16.71      6.34 o 
   3   3  11       16.94       13.40      5.88 o 
   4   3  11       18.19        7.58      6.37 o 
   5   3  11        0.97       -0.15      7.44 o 
   6   3  11       77.62       81.03     10.60 o 
   7   3  11       38.51       43.15     11.68 o 
  -8   4  11        2.69       -5.86      9.51 o 
  -7   4  11        0.32        1.05     11.71 o 
  -6   4  11        0.02        2.41      6.71 o 
  -5   4  11        3.91        7.55      6.28 o 
  -4   4  11        3.31       -0.20      6.59 o 
  -3   4  11       22.52       22.34      6.41 o 
  -2   4  11      104.90      123.57      8.64 o 
  -1   4  11       22.86       18.89      5.74 o 
   0   4  11      139.15      143.77      9.11 o 
   1   4  11      220.61      223.61     10.03 o 
   2   4  11       84.93      101.48      8.44 o 
   3   4  11        1.51       -2.40      5.25 o 
   4   4  11      287.75      277.66     11.72 o 
   5   4  11      127.20      156.12     13.13 o 
   6   4  11        0.98       -1.74      7.11 o 
   7   4  11        2.33        1.22      8.86 o 
  -7   5  11       10.06        9.93     20.09 o 
  -6   5  11        0.00        1.15      7.98 o 
  -5   5  11        3.33        1.48      7.28 o 
  -4   5  11       48.11       59.70      9.32 o 
  -3   5  11        0.97       -5.88      5.48 o 
  -2   5  11      173.86      167.64     10.62 o 
  -1   5  11       24.00       22.20      9.40 o 
   0   5  11      368.80      346.43     12.55 o 
   1   5  11       51.59       44.45      7.19 o 
   2   5  11       41.18       49.62      7.31 o 
   3   5  11        1.65        5.04      5.59 o 
   4   5  11        0.14       -2.84      6.79 o 
   5   5  11        6.64        4.45      7.31 o 
   6   5  11       11.81       13.29      8.50 o 
  -6   6  11        0.01        1.56      8.43 o 
  -5   6  11        4.15       19.96      8.78 o 
  -4   6  11       13.94       26.39     12.25 o 
  -3   6  11       27.79       28.08      8.52 o 
  -2   6  11        9.11       16.94      7.02 o 
  -1   6  11        0.01        5.18      6.14 o 
   0   6  11      266.45      240.05     11.93 o 
   1   6  11      108.56      116.50      9.96 o 
   2   6  11        2.68        9.96      5.98 o 
   3   6  11        1.57        8.76      6.01 o 
   4   6  11        0.81        5.86     10.04 o 
   5   6  11        2.09        9.68      8.49 o 
  -4   7  11       46.36       98.97     22.14 o 
  -3   7  11        4.53       14.12      9.87 o 
  -2   7  11        8.20        6.18      6.89 o 
  -1   7  11        5.05       18.91      6.98 o 
   0   7  11       28.30       33.56      7.60 o 
   1   7  11        1.84       12.46      6.55 o 
   2   7  11       62.71       46.74      9.56 o 
   3   7  11       16.33        7.70     11.52 o 
  -9   0  12       25.98        5.82     18.73 o 
  -8   0  12      134.16       95.58     20.89 o 
  -7   0  12       12.92       -8.05     11.71 o 
  -6   0  12       18.98       14.16     14.41 o 
  -5   0  12       74.15       79.00     10.13 o 
  -4   0  12       91.19      106.92      8.32 o 
  -3   0  12        7.77       -5.09      4.75 o 
  -2   0  12       51.16       40.08      6.64 o 
  -1   0  12       12.93        5.49      4.30 o 
   0   0  12      517.49      504.07     11.02 o 
   1   0  12      445.54      448.72     10.75 o 
   2   0  12       82.82       93.45      6.63 o 
   3   0  12        4.65        2.31      5.03 o 
   4   0  12      261.78      220.82     10.35 o 
   5   0  12       83.33       84.94     11.99 o 
   6   0  12       14.12       18.37     11.89 o 
   7   0  12       23.81        9.73     11.89 o 
   8   0  12        0.33        9.37     12.25 o 
  -9   1  12        8.80       -3.90      9.09 o 
  -8   1  12       12.59       21.69      8.53 o 
  -7   1  12       13.09        2.87      6.19 o 
  -6   1  12       62.64       65.04      7.49 o 
  -5   1  12       24.71       29.31      5.26 o 
  -4   1  12        2.20        2.07      3.80 o 
  -3   1  12       29.20       33.67      5.19 o 
  -2   1  12       37.48       50.01      5.56 o 
  -1   1  12        9.10       11.96      3.69 o 
   0   1  12       44.00       55.78      7.07 o 
   1   1  12       10.81        9.70      3.22 o 
   2   1  12      126.68      126.62      6.01 o 
   3   1  12       25.58       26.93      4.55 o 
   4   1  12       10.86       11.00      4.84 o 
   5   1  12        5.53        9.90      6.21 o 
   6   1  12       16.74       28.79      9.25 o 
   7   1  12        1.34       12.75      8.28 o 
   8   1  12        0.64        7.64      9.02 o 
  -9   2  12       15.05       -5.10     16.40 o 
  -8   2  12       15.96        3.47     10.00 o 
  -7   2  12       42.10       39.62     10.26 o 
  -6   2  12       36.66       41.18      9.94 o 
  -5   2  12      109.14      125.53      9.62 o 
  -4   2  12       59.77       55.72      6.15 o 
  -3   2  12       77.78       89.33      7.10 o 
  -2   2  12        0.02       -0.27      3.89 o 
  -1   2  12       44.36       44.99      5.02 o 
   0   2  12      295.77      285.53      9.27 o 
   1   2  12        0.64       -0.19      4.41 o 
   2   2  12      177.79      173.15      9.07 o 
   3   2  12       48.89       51.24      6.77 o 
   4   2  12        0.83        4.61      5.63 o 
   5   2  12       78.86       86.11     10.03 o 
   6   2  12        7.08        5.78      7.22 o 
   7   2  12        4.57       13.77      9.00 o 
   8   2  12       33.93       41.62     16.75 o 
  -9   3  12        0.99      -15.95     10.76 o 
  -8   3  12       14.89       24.01     10.41 o 
  -7   3  12       16.82       10.91      9.20 o 
  -6   3  12      135.98      143.38     12.87 o 
  -5   3  12      132.82      132.72      9.48 o 
  -4   3  12       92.68      114.52      8.66 o 
  -3   3  12       66.41       77.06      7.35 o 
  -2   3  12      221.95      217.26     10.19 o 
  -1   3  12       54.90       60.97      6.99 o 
   0   3  12       68.59       65.59      8.51 o 
   1   3  12       41.43       40.65      6.22 o 
   2   3  12      128.84      115.99      8.51 o 
   3   3  12      187.04      173.99      9.95 o 
   4   3  12       13.59        7.90      6.02 o 
   5   3  12        0.27        2.94      9.16 o 
   6   3  12       52.23       92.49     27.74 o 
   7   3  12        7.71        5.80      9.00 o 
  -8   4  12        2.98        8.94     15.01 o 
  -7   4  12        3.07       -2.82      8.78 o 
  -6   4  12        6.66        6.98      6.72 o 
  -5   4  12       44.94       47.96      8.06 o 
  -4   4  12       14.77       26.48     15.84 o 
  -3   4  12      106.80      116.23      9.03 o 
  -2   4  12      453.61      440.71     13.31 o 
  -1   4  12        0.78       -3.21      5.04 o 
   0   4  12        4.35        0.51      5.21 o 
   1   4  12       10.97        7.73      5.55 o 
   2   4  12       16.14       21.68      6.25 o 
   3   4  12       11.69       13.71      6.18 o 
   4   4  12        1.86        5.73      5.90 o 
   5   4  12        0.66        6.62      7.52 o 
   6   4  12        1.67       10.76      8.07 o 
   7   4  12        0.43        1.20      9.00 o 
  -7   5  12        3.83       14.84     14.02 o 
  -6   5  12        3.20       20.49      8.98 o 
  -5   5  12       29.81       33.27      9.14 o 
  -4   5  12       21.19       28.72      7.98 o 
  -3   5  12       26.14       29.70      7.15 o 
  -2   5  12        0.22       -6.90      5.59 o 
  -1   5  12       29.22       30.03      6.88 o 
   0   5  12       83.52       95.84      8.78 o 
   1   5  12        1.66        8.59      5.88 o 
   2   5  12        5.12       -0.40      5.54 o 
   3   5  12       36.99       45.98     10.56 o 
   4   5  12        4.22        8.60      7.78 o 
   5   5  12        0.24       -2.21      8.93 o 
   6   5  12        2.82        9.17      8.53 o 
  -6   6  12       32.05       41.64     11.92 o 
  -5   6  12       23.40       59.20     23.12 o 
  -4   6  12        0.24       12.30     10.86 o 
  -3   6  12        1.04        1.53      7.20 o 
  -2   6  12       32.80       38.24      8.72 o 
  -1   6  12       13.79       12.40      6.67 o 
   0   6  12       76.27       75.86      9.01 o 
   1   6  12       51.87       62.82      8.57 o 
   2   6  12      168.16      185.89     11.84 o 
   3   6  12        8.19       18.84      9.31 o 
   4   6  12        2.17       10.19      8.20 o 
  -4   7  12        5.98       17.91     11.64 o 
  -3   7  12       10.32       15.99     10.73 o 
  -2   7  12        6.63       19.46      7.77 o 
  -1   7  12       26.06       29.19      7.78 o 
   0   7  12        0.03        8.58      6.76 o 
   1   7  12       16.27       34.48      8.13 o 
   2   7  12       24.68       27.31      9.26 o 
   3   7  12        8.23        8.45      8.24 o 
  -9   1  13       14.90       14.65      9.91 o 
  -8   1  13        1.36       12.97      9.52 o 
  -7   1  13        9.38       -0.79      8.70 o 
  -6   1  13      112.90      109.54     11.07 o 
  -5   1  13        7.16        4.37      5.92 o 
  -4   1  13        1.79        2.30      5.05 o 
  -3   1  13      467.62      448.98     10.44 o 
  -2   1  13        4.61        7.99      4.32 o 
  -1   1  13       23.65       24.82      4.30 o 
   0   1  13        0.94       -6.24      4.16 o 
   1   1  13        1.95       -0.88      7.23 o 
   2   1  13      150.70      155.67      8.28 o 
   3   1  13       47.89       54.77      6.93 o 
   4   1  13        6.17       16.99      6.09 o 
   5   1  13       42.50       47.74      7.76 o 
   6   1  13       34.12       33.14     12.25 o 
   7   1  13       21.80       26.66     13.33 o 
   8   1  13        1.78       15.49     13.33 o 
  -9   2  13        4.34       15.65     11.00 o 
  -8   2  13        0.22       -4.82      9.53 o 
  -7   2  13        0.87       -3.64      9.11 o 
  -6   2  13        5.61        2.41      8.20 o 
  -5   2  13       20.79       15.40      6.60 o 
  -4   2  13      485.93      491.18     11.61 o 
  -3   2  13        0.87       -0.65      5.16 o 
  -2   2  13       14.83       18.02      5.00 o 
  -1   2  13      213.04      215.29      8.96 o 
   0   2  13       97.88      119.08     11.76 o 
   1   2  13       47.12       59.09      6.78 o 
   2   2  13        7.40        5.38      5.34 o 
   3   2  13       69.52       73.99      9.20 o 
   4   2  13       60.87       60.34      8.53 o 
   5   2  13        0.24        3.85      7.02 o 
   6   2  13        3.12       -2.01      7.08 o 
   7   2  13        1.17       24.44     17.29 o 
  -9   3  13       11.13        2.38     10.84 o 
  -8   3  13       16.75       17.48     10.37 o 
  -7   3  13        4.27       -5.16      8.57 o 
  -6   3  13        0.21        4.27      8.39 o 
  -5   3  13       19.68       28.98      7.47 o 
  -4   3  13        0.52        5.41      5.93 o 
  -3   3  13        1.06       -0.06      6.78 o 
  -2   3  13      128.20      118.98      8.48 o 
  -1   3  13      105.50       98.00      7.84 o 
   0   3  13      120.12      127.36     10.41 o 
   1   3  13        0.85        2.69      4.98 o 
   2   3  13        0.10       -0.09      5.34 o 
   3   3  13       41.94       42.20      7.02 o 
   4   3  13       79.55       91.37      9.13 o 
   5   3  13        8.63        6.18     12.72 o 
   6   3  13        0.01       -4.89      6.91 o 
   7   3  13       15.97       12.61     10.13 o 
  -8   4  13       15.20       24.37     11.61 o 
  -7   4  13        0.76       -4.07      8.94 o 
  -6   4  13        6.16       22.86      7.71 o 
  -5   4  13       73.38       79.11     15.00 o 
  -4   4  13       81.41       84.57     10.08 o 
  -3   4  13      249.10      229.20     10.79 o 
  -2   4  13        0.75        0.18      5.61 o 
  -1   4  13        0.27        2.53      5.52 o 
   0   4  13       69.95       73.24      7.73 o 
   1   4  13       29.33       30.28      6.57 o 
   2   4  13       13.29       10.05      5.87 o 
   3   4  13        0.05        4.48      5.98 o 
   4   4  13        0.07       -5.62      5.59 o 
   5   4  13       18.96       27.96      9.01 o 
   6   4  13       14.08       12.78      9.21 o 
  -7   5  13        0.01       11.66     13.22 o 
  -6   5  13        1.59        0.49      7.64 o 
  -5   5  13        0.76       16.63      8.34 o 
  -4   5  13       27.88       53.34     14.44 o 
  -3   5  13      113.73      118.24      9.98 o 
  -2   5  13        0.37        5.14      6.34 o 
  -1   5  13       69.32       62.39      8.08 o 
   0   5  13      248.65      245.60     12.08 o 
   1   5  13        0.36        0.68      6.99 o 
   2   5  13       17.21       17.60      6.47 o 
   3   5  13       16.61       19.65      6.62 o 
   4   5  13        4.76       17.74     11.02 o 
   5   5  13        0.48       -3.03      7.31 o 
  -6   6  13        4.91       12.73      9.65 o 
  -5   6  13        0.26       -1.40      8.04 o 
  -4   6  13       30.14       58.27     10.04 o 
  -3   6  13       13.32        9.53      8.01 o 
  -2   6  13        1.86        2.56      6.92 o 
  -1   6  13       43.14       52.06      8.49 o 
   0   6  13        2.91       11.15      6.67 o 
   1   6  13        0.70       10.56      6.27 o 
   2   6  13       78.78       88.41     13.72 o 
   3   6  13       25.21       50.94     10.70 o 
   4   6  13        0.13        8.73      8.57 o 
  -4   7  13        1.85       56.67     26.43 o 
  -3   7  13        2.33       -0.37      8.32 o 
  -2   7  13        2.16        8.47      7.37 o 
  -1   7  13        6.98        1.15      6.59 o 
   0   7  13        1.11       12.59      7.26 o 
   1   7  13        0.37        4.16      8.37 o 
   2   7  13       12.40       35.66      9.77 o 
  -9   0  14      122.39      136.17     30.62 o 
  -8   0  14       14.09       -8.65     18.01 o 
  -7   0  14      110.00       93.66     22.70 o 
  -6   0  14      212.61      264.42     27.74 o 
  -5   0  14       67.27      100.15     21.25 o 
  -4   0  14       35.49       37.94     10.04 o 
  -3   0  14        6.72        0.36      8.92 o 
  -2   0  14      102.86      121.29     12.16 o 
  -1   0  14      422.31      417.17     28.10 o 
   0   0  14      100.12      125.98     11.02 o 
   1   0  14       59.31       72.42      9.12 o 
   2   0  14        0.74        6.00      7.09 o 
   3   0  14       70.41       86.35      9.96 o 
   4   0  14       19.72       36.36     12.79 o 
   5   0  14        2.73       15.67      8.52 o 
   6   0  14        6.54       11.53     11.53 o 
   7   0  14       20.77       25.22     12.97 o 
  -9   1  14        5.36        1.40     11.90 o 
  -8   1  14       37.23       40.31     10.91 o 
  -7   1  14       86.54       89.49     11.54 o 
  -6   1  14        1.97        5.24      9.38 o 
  -5   1  14        5.31       -0.95      6.06 o 
  -4   1  14      441.73      431.48     11.12 o 
  -3   1  14       63.50       65.35      6.28 o 
  -2   1  14      355.61      357.80      9.44 o 
  -1   1  14       67.77       84.35      5.77 o 
   0   1  14        1.91       -5.51      5.90 o 
   1   1  14      225.48      235.95      9.36 o 
   2   1  14        1.14        3.11      4.63 o 
   3   1  14       12.72        4.25      6.45 o 
   4   1  14       20.34       17.37      6.60 o 
   5   1  14        0.18        2.72      6.40 o 
   6   1  14        0.00       12.97     11.53 o 
   7   1  14        7.54        7.57     11.89 o 
  -9   2  14        1.73       -1.91     10.28 o 
  -8   2  14        6.19        2.03      9.96 o 
  -7   2  14       26.06       25.75     11.08 o 
  -6   2  14      137.59      146.51     22.98 o 
  -5   2  14      276.28      251.75     11.14 o 
  -4   2  14       43.32       46.52      6.64 o 
  -3   2  14        0.79       -5.82      5.09 o 
  -2   2  14      154.59      149.33      9.83 o 
  -1   2  14       18.96       27.09      5.82 o 
   0   2  14       42.41       36.34      8.02 o 
   1   2  14        0.68       -0.38      4.71 o 
   2   2  14       85.03       89.12      7.87 o 
   3   2  14        5.63        2.90      8.01 o 
   4   2  14       19.52       16.52      6.42 o 
   5   2  14       47.82       40.14      8.48 o 
   6   2  14        3.83        5.18      8.71 o 
   7   2  14        2.25        6.84     11.53 o 
  -8   3  14        0.68       -4.48      9.87 o 
  -7   3  14       75.33       73.70     12.18 o 
  -6   3  14       66.46       69.67     14.38 o 
  -5   3  14        5.27       -2.19      6.18 o 
  -4   3  14       38.73       34.97     13.25 o 
  -3   3  14        0.66       -0.41      6.60 o 
  -2   3  14       19.07       22.36      6.39 o 
  -1   3  14       33.55       33.43      6.34 o 
   0   3  14       97.08      101.04     10.39 o 
   1   3  14       11.70       12.83      5.81 o 
   2   3  14       48.22       40.54      6.78 o 
   3   3  14        0.37       -6.94      5.39 o 
   4   3  14        0.49       11.44      6.02 o 
   5   3  14        5.70        2.39      7.27 o 
   6   3  14        1.19        4.61      7.92 o 
   7   3  14        0.00        7.89     13.51 o 
  -8   4  14        7.88        9.33     10.85 o 
  -7   4  14        0.75        9.54     12.25 o 
  -6   4  14        0.05        2.97      7.58 o 
  -5   4  14        0.24       -0.37      6.80 o 
  -4   4  14       80.97      102.11     10.77 o 
  -3   4  14       26.11       22.62      6.87 o 
  -2   4  14       41.14       55.52      7.81 o 
  -1   4  14       17.22       23.05      7.18 o 
   0   4  14       18.28       11.50      6.35 o 
   1   4  14       25.46       21.88      6.61 o 
   2   4  14       11.63        7.16      6.00 o 
   3   4  14        2.91       -2.98      5.64 o 
   4   4  14       12.13       14.35      6.53 o 
   5   4  14       18.98        7.45     13.10 o 
   6   4  14       13.34        4.51     11.25 o 
  -7   5  14        1.58       -0.44     12.63 o 
  -6   5  14        3.11       11.99     10.50 o 
  -5   5  14        1.94       -2.06      6.82 o 
  -4   5  14        2.36        7.35     10.99 o 
  -3   5  14        3.14        4.95      6.58 o 
  -2   5  14      314.40      304.81     13.01 o 
  -1   5  14       51.47       62.32     10.71 o 
   0   5  14        0.58        2.00      6.03 o 
   1   5  14        0.04        4.38      7.47 o 
   2   5  14        6.03       -1.11      5.93 o 
   3   5  14       49.22       41.73      7.61 o 
   4   5  14        0.24        5.17      7.46 o 
   5   5  14       13.01       16.04     12.53 o 
  -5   6  14        1.80       25.04      9.43 o 
  -4   6  14       43.06       67.93     14.64 o 
  -3   6  14        2.38       -5.55      7.18 o 
  -2   6  14        2.57        7.41      6.94 o 
  -1   6  14       15.99       19.15      7.40 o 
   0   6  14       25.76       36.85      8.05 o 
   1   6  14       43.65       56.08      8.47 o 
   2   6  14       16.20       16.22      7.05 o 
   3   6  14        8.20       20.93      7.26 o 
   4   6  14        4.86       12.95      9.12 o 
  -3   7  14        0.88       -0.07      8.43 o 
  -2   7  14        3.80       13.07      7.95 o 
  -1   7  14        1.13        2.78      6.80 o 
   0   7  14       11.59       35.37      8.62 o 
   1   7  14       11.39       13.32      7.54 o 
  -9   1  15        5.99      -16.82     15.41 o 
  -8   1  15        2.01      -12.26     14.24 o 
  -7   1  15      136.88      117.71     12.28 o 
  -6   1  15       58.27       50.45      9.97 o 
  -5   1  15      199.62      202.14     10.38 o 
  -4   1  15       59.35       61.89      7.02 o 
  -3   1  15      151.01      167.46      8.83 o 
  -2   1  15      369.61      362.42      9.72 o 
  -1   1  15       79.06       83.94      6.66 o 
   0   1  15        0.12        0.62      5.98 o 
   1   1  15       20.43       22.85      5.40 o 
   2   1  15        5.47       12.19      5.47 o 
   3   1  15       82.66       78.87      7.78 o 
   4   1  15       23.32       15.89      6.43 o 
   5   1  15        2.67       -8.13      7.35 o 
   6   1  15       10.00       28.82     12.97 o 
   7   1  15        2.24       14.77     12.97 o 
  -9   2  15        0.35      -13.65     11.03 o 
  -8   2  15        1.04       -1.61      9.11 o 
  -7   2  15       20.68       28.75     10.94 o 
  -6   2  15       16.24        0.22      8.78 o 
  -5   2  15        3.11       13.55      6.86 o 
  -4   2  15      119.51      151.41      8.97 o 
  -3   2  15       56.52       55.55      7.01 o 
  -2   2  15      309.06      293.32     11.03 o 
  -1   2  15      210.60      207.57     12.64 o 
   0   2  15       12.46       11.90      7.40 o 
   1   2  15       24.84       18.93      5.90 o 
   2   2  15       10.93       12.00      5.65 o 
   3   2  15        3.56       -0.18      5.60 o 
   4   2  15       20.91       19.87      6.78 o 
   5   2  15        4.90        5.80      7.32 o 
   6   2  15        0.18       -6.25     18.71 o 
   7   2  15        0.33       20.17     13.33 o 
  -8   3  15        3.60        8.78     14.32 o 
  -7   3  15      108.11      116.76     18.60 o 
  -6   3  15       95.58       82.09     14.51 o 
  -5   3  15        0.95       -1.33      6.89 o 
  -4   3  15       51.58       63.97     11.24 o 
  -3   3  15      337.96      279.41     13.24 o 
  -2   3  15       24.59       23.68      6.55 o 
  -1   3  15       17.05       15.67      6.28 o 
   0   3  15      151.17      164.86     10.04 o 
   1   3  15      212.69      196.67     10.04 o 
   2   3  15      107.57       95.47      9.36 o 
   3   3  15        4.47        5.81      5.81 o 
   4   3  15       13.78        9.34      6.61 o 
   5   3  15        0.28       -3.27      6.96 o 
   6   3  15       14.66       16.74      9.30 o 
  -7   4  15       47.18       36.59     13.87 o 
  -6   4  15        7.61       12.31     10.34 o 
  -5   4  15        8.43        6.06      7.49 o 
  -4   4  15        9.16       10.36      7.65 o 
  -3   4  15        3.21       -2.30      6.90 o 
  -2   4  15        7.54        5.16      6.11 o 
  -1   4  15      130.19      100.43      8.98 o 
   0   4  15      267.82      230.46     11.28 o 
   1   4  15       12.84       14.99      6.40 o 
   2   4  15       94.05       85.25      8.89 o 
   3   4  15       19.88       15.42     10.30 o 
   4   4  15        4.25        8.46      6.82 o 
   5   4  15        7.74       11.88      8.57 o 
   6   4  15        0.97        7.31     14.46 o 
  -6   5  15        1.30       -1.04      8.61 o 
  -5   5  15        6.66        9.44      8.39 o 
  -4   5  15        6.58        6.98     14.55 o 
  -3   5  15        1.49        2.63      6.37 o 
  -2   5  15       49.88       60.16      8.46 o 
  -1   5  15       29.73       18.29      6.92 o 
   0   5  15       10.10        9.76      6.44 o 
   1   5  15       11.63       15.69      8.34 o 
   2   5  15        1.02        8.59      6.22 o 
   3   5  15        1.19        1.75      6.40 o 
   4   5  15        7.65        7.75      7.99 o 
   5   5  15        1.75       -6.38      8.24 o 
  -5   6  15        1.88       -2.61     15.30 o 
  -4   6  15       12.90       44.95     15.94 o 
  -3   6  15        0.79        7.29      8.31 o 
  -2   6  15        2.28        1.47      6.84 o 
  -1   6  15        0.01        0.49      6.44 o 
   0   6  15        6.04       17.20      7.23 o 
   1   6  15        0.87       15.19      8.35 o 
   2   6  15       24.09       20.75      9.68 o 
   3   6  15        1.13       13.07      8.74 o 
  -2   7  15        0.00        2.54      7.93 o 
  -1   7  15        9.84       13.79      7.64 o 
   0   7  15       12.29       38.10      8.65 o 
  -9   0  16        4.21      -29.90     20.53 o 
  -8   0  16       21.37        1.44     21.61 o 
  -7   0  16       98.62       94.38     23.42 o 
  -6   0  16        1.10       -3.96     17.65 o 
  -5   0  16       73.47      105.55     20.89 o 
  -4   0  16       14.00        7.37     10.18 o 
  -3   0  16        7.27        8.98      9.80 o 
  -2   0  16       64.03       64.77     11.68 o 
  -1   0  16     1348.45     1276.25     57.64 o 
   0   0  16     2162.48     2035.00     36.43 o 
   1   0  16      197.00      185.17     12.70 o 
   2   0  16        0.15       -3.96     16.21 o 
   3   0  16      109.05       98.35     22.34 o 
   4   0  16       11.03       24.14     18.73 o 
   5   0  16       17.66       27.74     21.61 o 
  -9   1  16        4.10      -27.83     18.55 o 
  -8   1  16       11.78      -13.32     13.63 o 
  -7   1  16        6.91       -4.36     12.85 o 
  -6   1  16       18.16        5.46     12.77 o 
  -5   1  16       41.43       48.14     10.58 o 
  -4   1  16       47.02       59.76      8.60 o 
  -3   1  16      359.90      340.50     12.54 o 
  -2   1  16      545.65      542.85     15.29 o 
  -1   1  16       25.83       22.59      8.09 o 
   0   1  16        0.09       -1.95      6.78 o 
   1   1  16        9.12        9.30      7.08 o 
   2   1  16      267.93      252.78     13.72 o 
   3   1  16       16.89       25.26      8.84 o 
   4   1  16        0.48        2.58     12.85 o 
   5   1  16       39.36       37.05     14.80 o 
  -8   2  16        3.47      -13.37      8.91 o 
  -7   2  16        3.05       12.13      9.77 o 
  -6   2  16        2.24      -11.49      8.68 o 
  -5   2  16      724.23      681.65     16.68 o 
  -4   2  16      414.68      380.97     11.50 o 
  -3   2  16      405.92      378.41     13.26 o 
  -2   2  16      113.93      143.24     11.28 o 
  -1   2  16      157.95      170.46      9.68 o 
   0   2  16       42.94       47.84      6.98 o 
   1   2  16      121.60      128.38      9.01 o 
   2   2  16       18.30       18.27      6.16 o 
   3   2  16       36.28       51.15      7.59 o 
   4   2  16      188.42      166.91     10.86 o 
   5   2  16       46.06       62.92      9.89 o 
   6   2  16        3.49       -2.05     26.66 o 
  -8   3  16        4.46        3.26     11.63 o 
  -7   3  16       43.10       47.41     19.58 o 
  -6   3  16        0.43       -4.11     10.45 o 
  -5   3  16       45.32       49.77     10.46 o 
  -4   3  16        1.97       -0.57      6.81 o 
  -3   3  16       27.44       27.20     12.95 o 
  -2   3  16       76.69       64.83      8.28 o 
  -1   3  16      189.20      196.50     10.77 o 
   0   3  16       62.45       71.10      9.35 o 
   1   3  16        5.41        6.88      6.08 o 
   2   3  16      260.41      247.93     14.81 o 
   3   3  16        5.99        8.57      6.55 o 
   4   3  16       16.69       19.16      6.90 o 
   5   3  16        1.11        3.04     13.29 o 
   6   3  16        0.01        0.44     13.14 o 
  -7   4  16        5.41       -6.08     11.99 o 
  -6   4  16        1.31       -4.09     14.23 o 
  -5   4  16       12.57       17.09      8.48 o 
  -4   4  16       24.00       19.02      7.91 o 
  -3   4  16       18.15       18.12      8.26 o 
  -2   4  16        2.53       -1.43      5.90 o 
  -1   4  16      119.76      100.13      9.26 o 
   0   4  16      266.73      251.94     12.00 o 
   1   4  16        0.63        0.30      7.38 o 
   2   4  16       12.98       11.64      6.45 o 
   3   4  16       13.10        9.14      6.50 o 
   4   4  16        0.26        0.22      9.19 o 
   5   4  16        0.27       -1.71     12.38 o 
  -6   5  16        8.65       10.32      9.82 o 
  -5   5  16       22.32       24.63     10.92 o 
  -4   5  16        4.78        2.91      8.14 o 
  -3   5  16       14.87       12.30      8.98 o 
  -2   5  16       22.74       27.13      7.73 o 
  -1   5  16       14.29       15.15      6.78 o 
   0   5  16        8.49        5.14      6.48 o 
   1   5  16       31.25       32.46      9.41 o 
   2   5  16        1.85       10.42      6.53 o 
   3   5  16        1.01        3.49      6.21 o 
   4   5  16        0.20       11.09      8.52 o 
  -5   6  16        8.37       24.84     10.11 o 
  -4   6  16        0.48       18.57     20.43 o 
  -3   6  16        1.84        1.10      8.00 o 
  -2   6  16        0.31        5.14      7.26 o 
  -1   6  16        0.27        9.47      6.83 o 
   0   6  16        2.76        9.48      7.64 o 
   1   6  16       26.32       32.09      8.02 o 
   2   6  16       19.60       43.12     11.66 o 
   3   6  16        0.57        3.81      9.26 o 
  -8   1  17        0.00       -8.27     17.65 o 
  -7   1  17        0.21      -12.52     12.71 o 
  -6   1  17        5.13       -6.04     11.96 o 
  -5   1  17      121.72      114.25     12.07 o 
  -4   1  17       12.33       11.98      7.65 o 
  -3   1  17      630.44      610.49     15.95 o 
  -2   1  17       72.05       77.45     10.79 o 
  -1   1  17      125.04      137.88     11.57 o 
   0   1  17       71.89       84.76     10.47 o 
   1   1  17      533.99      523.15     17.52 o 
   2   1  17      226.57      245.47     13.70 o 
   3   1  17       35.10       33.08     14.12 o 
   4   1  17       10.04        4.22     14.31 o 
   5   1  17        4.50       -9.13     12.86 o 
  -8   2  17        1.10       -7.28     19.99 o 
  -7   2  17        4.90      -13.58     11.64 o 
  -6   2  17        1.36      -16.54     11.03 o 
  -5   2  17       38.57       48.15     11.01 o 
  -4   2  17       31.00       48.70      9.74 o 
  -3   2  17        9.79        7.95      8.31 o 
  -2   2  17       32.45       25.81      9.01 o 
  -1   2  17        9.06       13.58      8.07 o 
   0   2  17       70.20       60.74     10.09 o 
   1   2  17        0.31       -1.81      7.23 o 
   2   2  17       84.50       85.81     11.93 o 
   3   2  17       47.66       60.32      7.98 o 
   4   2  17        3.71       10.86      8.59 o 
   5   2  17        0.12      -17.29     19.09 o 
   6   2  17       10.66      -23.06     20.53 o 
  -8   3  17        2.72       -3.38     10.66 o 
  -7   3  17        1.72       13.88     12.10 o 
  -6   3  17        6.13       -3.86     10.57 o 
  -5   3  17       84.74       97.30     10.89 o 
  -4   3  17       14.28       20.36      9.21 o 
  -3   3  17      116.74      101.50      9.56 o 
  -2   3  17      209.18      219.07     11.91 o 
  -1   3  17      164.92      172.43     10.73 o 
   0   3  17      193.63      182.49     10.75 o 
   1   3  17       36.18       35.94      7.17 o 
   2   3  17       33.14       34.20      7.41 o 
   3   3  17       61.80       56.82      8.38 o 
   4   3  17       25.95       18.90      7.25 o 
   5   3  17        0.02       -7.46     10.76 o 
  -7   4  17       59.47       60.59     15.84 o 
  -6   4  17        0.10        6.57     11.71 o 
  -5   4  17       16.39       29.52     10.44 o 
  -4   4  17        3.42        1.13      7.29 o 
  -3   4  17        2.28        1.03     15.78 o 
  -2   4  17       80.06       88.60     13.78 o 
  -1   4  17        0.39       -2.54      6.45 o 
   0   4  17        0.30       -4.70      5.97 o 
   1   4  17       81.62       82.05     11.60 o 
   2   4  17      100.19       89.86      9.56 o 
   3   4  17        0.10        3.31      6.45 o 
   4   4  17        8.94       14.43      7.26 o 
   5   4  17        1.22        2.45      8.14 o 
  -6   5  17        0.38        9.19      9.06 o 
  -5   5  17       37.50       41.20     10.14 o 
  -4   5  17        9.41       38.01      9.31 o 
  -3   5  17        5.47        7.44     15.99 o 
  -2   5  17       11.17       11.00      7.15 o 
  -1   5  17        0.11        2.24      6.45 o 
   0   5  17        4.60        5.56      6.40 o 
   1   5  17       26.90       26.13      7.41 o 
   2   5  17        8.96        9.84      7.12 o 
   3   5  17        0.06        9.08      7.02 o 
   4   5  17       41.25       31.77     15.18 o 
  -4   6  17        5.59       19.70     12.68 o 
  -3   6  17       19.88       28.44     11.54 o 
  -2   6  17        0.11       -4.54      7.36 o 
  -1   6  17        2.86        4.46      6.86 o 
   0   6  17        0.74       -2.01      6.85 o 
   1   6  17        1.39       15.63      7.96 o 
   2   6  17        1.55        7.46     20.91 o 
  -8   0  18       26.47       27.02     24.86 o 
  -7   0  18       30.19       17.29     20.53 o 
  -6   0  18      105.70       85.74     23.78 o 
  -5   0  18       12.70       -7.93     16.93 o 
  -4   0  18        0.52        4.49     13.87 o 
  -3   0  18       88.10      112.07     14.67 o 
  -2   0  18       64.64       84.84     16.57 o 
  -1   0  18      943.63      910.18     28.82 o 
   0   0  18      122.65      140.14     23.42 o 
   1   0  18      793.34      734.54     39.99 o 
   2   0  18      254.83      295.76     32.06 o 
   3   0  18       77.54       77.81     23.78 o 
   4   0  18        0.52       13.69     20.89 o 
   5   0  18        0.72      -25.94     17.29 o 
  -8   1  18        2.69      -20.99     14.39 o 
  -7   1  18        3.23      -13.28     13.47 o 
  -6   1  18       21.63        5.46     13.75 o 
  -5   1  18       29.58       22.20      9.47 o 
  -4   1  18       40.87       34.90      8.57 o 
  -3   1  18       45.19       36.03     12.23 o 
  -2   1  18        3.41        0.09      8.40 o 
  -1   1  18      172.52      164.79     12.98 o 
   0   1  18       10.69        3.61      7.52 o 
   1   1  18       57.05       65.95     10.53 o 
   2   1  18       51.88       56.03     15.16 o 
   3   1  18       18.05       30.94     14.39 o 
   4   1  18      121.91      111.37     17.32 o 
   5   1  18        4.60      -12.79     26.48 o 
  -8   2  18        0.06      -17.31     15.26 o 
  -7   2  18        0.13      -14.76     13.23 o 
  -6   2  18        0.81      -13.10     12.05 o 
  -5   2  18       26.26       50.86     17.83 o 
  -4   2  18      110.18      120.19     14.09 o 
  -3   2  18      590.66      507.48     17.95 o 
  -2   2  18      183.10      136.23     16.41 o 
  -1   2  18       62.42       61.99     10.43 o 
   0   2  18        0.01       -6.68      7.06 o 
   1   2  18        4.00        5.39      7.98 o 
   2   2  18       26.21       22.63      9.28 o 
   3   2  18       86.14       78.12     11.73 o 
   4   2  18      163.86      161.64     31.88 o 
   5   2  18       14.95      -15.13     22.70 o 
   6   2  18       31.97       31.70     25.58 o 
  -7   3  18        0.45       -0.36     18.73 o 
  -6   3  18       12.53       38.91     20.17 o 
  -5   3  18        4.16       38.29     11.23 o 
  -4   3  18       13.92       13.12      7.93 o 
  -3   3  18        2.02       14.81     10.30 o 
  -2   3  18        3.53        1.87      6.15 o 
  -1   3  18      189.39      174.76     14.09 o 
   0   3  18       90.45      102.33      9.39 o 
   1   3  18        1.01       -1.94      6.17 o 
   2   3  18      108.64      110.42     13.73 o 
   3   3  18        0.00        4.07      6.46 o 
   4   3  18       13.94       18.63      7.59 o 
   5   3  18        3.41        5.76     28.10 o 
  -6   4  18        9.82        3.66     18.01 o 
  -5   4  18       27.48       39.14      9.57 o 
  -4   4  18        1.01        7.13      8.00 o 
  -3   4  18       12.58        0.14      8.52 o 
  -2   4  18        1.11        1.02      6.64 o 
  -1   4  18       37.46       32.68      7.72 o 
   0   4  18       54.21       65.33     11.23 o 
   1   4  18      145.42      115.01     12.64 o 
   2   4  18        1.68       -8.20      5.47 o 
   3   4  18       20.73       29.94      7.92 o 
   4   4  18       12.17       28.30      8.00 o 
  -5   5  18       20.25       26.37      9.33 o 
  -4   5  18        2.08       17.98      8.63 o 
  -3   5  18       24.40       44.33     21.43 o 
  -2   5  18        0.62        3.97     11.08 o 
  -1   5  18        0.30       -3.62      6.58 o 
   0   5  18       12.44       21.41      8.74 o 
   1   5  18        0.97        5.96      6.55 o 
   2   5  18       19.10       28.05      8.05 o 
   3   5  18       54.44       69.34     17.89 o 
  -3   6  18       18.05       26.25     11.84 o 
  -2   6  18        1.56        5.83      9.36 o 
  -1   6  18        1.15        3.96      7.44 o 
   0   6  18        0.01       13.67      7.52 o 
   1   6  18        2.57       18.56      7.85 o 
  -8   1  19        2.03       -4.52     16.67 o 
  -7   1  19        6.11       -7.69     14.89 o 
  -6   1  19       36.33       20.93     13.73 o 
  -5   1  19       13.65        2.62     12.79 o 
  -4   1  19      205.32      244.89     12.94 o 
  -3   1  19      109.99      124.10     12.32 o 
  -2   1  19      146.41      146.86     12.77 o 
  -1   1  19      529.57      463.16     20.33 o 
   0   1  19      131.23      116.08     11.91 o 
   1   1  19      107.00       74.86     15.18 o 
   2   1  19       21.87        5.66     13.64 o 
   3   1  19      205.15      205.07     20.48 o 
   4   1  19       10.48        3.32     14.16 o 
   5   1  19        8.29        7.71     22.52 o 
  -7   2  19        0.26        0.44     14.57 o 
  -6   2  19       26.75        7.20     18.01 o 
  -5   2  19       27.65       43.16     11.58 o 
  -4   2  19        3.38       19.64     10.92 o 
  -3   2  19        8.61       20.88     12.82 o 
  -2   2  19       36.69       54.87     30.26 o 
  -1   2  19        0.00       -4.71      9.86 o 
   0   2  19       21.66       10.21      8.53 o 
   1   2  19        5.82       10.20      8.64 o 
   2   2  19       20.85       26.73      9.41 o 
   3   2  19        8.64        2.17     11.04 o 
   4   2  19       10.04       -7.77     42.87 o 
   5   2  19       19.16       37.47     27.02 o 
  -7   3  19       31.73       13.33     21.25 o 
  -6   3  19        0.40       -9.01     16.93 o 
  -5   3  19       22.47       38.63     17.83 o 
  -4   3  19        5.30       17.06     10.36 o 
  -3   3  19       20.38       22.14      9.43 o 
  -2   3  19       39.22       39.96     10.11 o 
  -1   3  19      110.74       90.93     12.15 o 
   0   3  19       75.34       51.30     21.69 o 
   1   3  19       40.54       22.61      9.24 o 
   2   3  19       13.92        5.25      8.89 o 
   3   3  19       14.20        8.38      8.98 o 
   4   3  19        4.06       18.97     12.88 o 
   5   3  19       16.37      -15.13     25.22 o 
  -6   4  19        4.73        9.01     18.73 o 
  -5   4  19        6.91       43.51     11.86 o 
  -4   4  19        9.19       30.80      9.64 o 
  -3   4  19        3.84       -0.71      7.96 o 
  -2   4  19        0.21        5.53      6.82 o 
  -1   4  19        0.02        8.23      9.41 o 
   0   4  19        2.98        6.66      6.43 o 
   1   4  19       47.27       69.57     10.00 o 
   2   4  19       30.77       40.69      9.20 o 
   3   4  19        1.33       -4.52     11.70 o 
   4   4  19        8.59       17.29      7.96 o 
  -5   5  19       10.01       14.14      9.36 o 
  -4   5  19        0.06       25.59      9.13 o 
  -3   5  19       66.21       82.87     25.04 o 
  -2   5  19        0.25       -2.18      7.34 o 
  -1   5  19        3.19       10.21      7.33 o 
   0   5  19        0.78        3.83      6.62 o 
   1   5  19        3.90       16.22      7.15 o 
   2   5  19        5.07       12.76      9.45 o 
  -2   6  19        6.33        9.11      9.00 o 
  -1   6  19       16.76       28.70     10.94 o 
  -8   0  20       11.77       26.66     25.58 o 
  -7   0  20        0.01      -19.09     18.01 o 
  -6   0  20        0.69       -9.73     18.73 o 
  -5   0  20        2.12      -21.07     14.05 o 
  -4   0  20       21.29       34.75     12.86 o 
  -3   0  20        5.98        4.52     11.39 o 
  -2   0  20      276.35      280.99     27.74 o 
  -1   0  20      375.63      349.08     30.98 o 
   0   0  20      251.00      287.12     31.34 o 
   1   0  20      877.52      788.58     44.67 o 
   2   0  20       80.65       67.01     22.70 o 
   3   0  20       48.15       33.86     21.61 o 
   4   0  20       13.72       -8.65     20.53 o 
   5   0  20       16.56        7.20     22.34 o 
  -7   1  20        0.00      -25.40     16.93 o 
  -6   1  20        7.15        2.59     13.22 o 
  -5   1  20        0.02       -5.26     19.09 o 
  -4   1  20       30.36       30.41     10.21 o 
  -3   1  20      134.74      147.91     13.45 o 
  -2   1  20       20.23       19.49      9.51 o 
  -1   1  20       45.17       38.76     15.02 o 
   0   1  20        5.43        0.53      8.22 o 
   1   1  20        7.74        1.49     12.81 o 
   2   1  20       18.69       16.51     13.75 o 
   3   1  20      116.67      105.24     18.15 o 
   4   1  20       31.58       28.36     15.41 o 
   5   1  20        1.19       -4.54     23.42 o 
  -7   2  20        0.59        2.52     21.98 o 
  -6   2  20       16.77       15.85     19.45 o 
  -5   2  20       49.32       44.32     13.87 o 
  -4   2  20       15.32       18.83     10.47 o 
  -3   2  20       26.02       23.28     10.16 o 
  -2   2  20       95.64      128.94     17.18 o 
  -1   2  20        7.10       -2.75      9.40 o 
   0   2  20        3.59        7.44      8.53 o 
   1   2  20       32.24       37.40     10.50 o 
   2   2  20       15.57        9.19      9.17 o 
   3   2  20       11.96       23.10     16.57 o 
   4   2  20        1.37       -2.57     22.70 o 
   5   2  20       75.98       83.58     29.18 o 
  -6   3  20        0.89        2.16     17.65 o 
  -5   3  20       10.71       24.72     10.82 o 
  -4   3  20       27.41       45.19     12.41 o 
  -3   3  20        1.00       12.02     16.25 o 
  -2   3  20       14.33        5.12     11.10 o 
  -1   3  20        1.91        8.76      9.48 o 
   0   3  20       25.95       26.23      9.92 o 
   1   3  20       15.58       16.48     12.67 o 
   2   3  20        6.17       11.50      9.86 o 
   3   3  20        0.67        4.59      9.96 o 
   4   3  20        0.25       -1.30      8.93 o 
  -6   4  20        0.74       10.81     20.53 o 
  -5   4  20        0.28       27.01     11.20 o 
  -4   4  20        2.79       31.64     14.59 o 
  -3   4  20        0.04        3.08     11.02 o 
  -2   4  20        0.13      -10.25      8.44 o 
  -1   4  20       25.46       23.42     11.21 o 
   0   4  20       45.28       43.69     13.95 o 
   1   4  20       20.76       31.30     15.78 o 
   2   4  20       42.39       44.38     16.15 o 
   3   4  20       18.88       25.74     14.99 o 
  -4   5  20        1.52       18.38     18.51 o 
  -3   5  20        0.27       22.62     10.26 o 
  -2   5  20       14.90       16.19      7.72 o 
  -1   5  20        0.08        2.44      6.89 o 
   0   5  20        7.45        7.45      8.22 o 
   1   5  20        0.01        5.75      6.92 o 
   2   5  20        0.22       11.75     10.04 o 
  -7   1  21        4.40      -17.02     15.02 o 
  -6   1  21       20.70        7.78     14.26 o 
  -5   1  21        7.53        5.40     18.37 o 
  -4   1  21        0.56       -0.46      9.40 o 
  -3   1  21       12.07        7.47      9.70 o 
  -2   1  21        1.64        8.18     13.65 o 
  -1   1  21        2.22      -16.05     11.68 o 
   0   1  21       84.02       81.27     16.31 o 
   1   1  21       41.40       48.32     15.66 o 
   2   1  21       15.64        6.65     13.95 o 
   3   1  21       94.10       68.32     16.57 o 
   4   1  21        8.59       16.47     16.18 o 
  -7   2  21        0.06      -18.37     20.89 o 
  -6   2  21        0.13       -5.76     18.01 o 
  -5   2  21       15.50       26.78     12.97 o 
  -4   2  21        0.78        9.74     11.13 o 
  -3   2  21        6.35       18.30      9.68 o 
  -2   2  21       55.86       53.07     14.72 o 
  -1   2  21        5.58        8.61     17.84 o 
   0   2  21        5.92        4.78      9.31 o 
   1   2  21        0.28        3.89      8.89 o 
   2   2  21        4.86        1.34     12.98 o 
   3   2  21        0.08       -4.92     16.75 o 
   4   2  21        0.89      -16.47     37.11 o 
  -6   3  21        0.94       12.25     21.25 o 
  -5   3  21        2.34        4.24     10.52 o 
  -4   3  21        8.50       29.66     11.43 o 
  -3   3  21        8.92       26.48     16.85 o 
  -2   3  21        1.95       -1.08     19.09 o 
  -1   3  21        0.47       -2.46      8.44 o 
   0   3  21        0.62       11.74      9.20 o 
   1   3  21        9.14       15.59      9.65 o 
   2   3  21        1.82       -9.71      7.85 o 
   3   3  21        2.61        1.12     15.95 o 
  -5   4  21        0.01       15.55     11.49 o 
  -4   4  21        1.27       25.47     10.97 o 
  -3   4  21       18.87       26.83     11.08 o 
  -2   4  21        0.50        7.44     10.50 o 
  -1   4  21       27.75       25.20     15.11 o 
   0   4  21        0.44       -1.02     15.69 o 
   1   4  21        3.21       -3.03     13.97 o 
   2   4  21        0.06        7.75     12.19 o 
  -3   5  21        2.83       19.81     15.13 o 
  -2   5  21        0.02        6.64     10.03 o 
  -1   5  21        2.67       -1.47      9.48 o 
   0   5  21       11.07       28.55     10.84 o 
  -7   0  22       18.51      -29.54     19.81 o 
  -6   0  22        1.16      -29.18     19.45 o 
  -5   0  22        8.84        2.52     19.81 o 
  -4   0  22       18.16       39.63     17.65 o 
  -3   0  22       22.98       23.42     19.81 o 
  -2   0  22        8.65      -16.93     18.01 o 
  -1   0  22       62.28       58.00     21.61 o 
   0   0  22       46.44       61.24     22.34 o 
   1   0  22       14.93       16.57     19.45 o 
   2   0  22       16.75       23.78     20.17 o 
   3   0  22       21.58        6.48     20.89 o 
   4   0  22        0.56      -24.14     19.09 o 
  -7   1  22        2.64       -1.08     23.42 o 
  -6   1  22        0.14       10.81     19.09 o 
  -5   1  22        0.14       -5.04     17.29 o 
  -4   1  22        1.46        8.00      9.50 o 
  -3   1  22       13.32       30.99     10.62 o 
  -2   1  22       13.32       17.05     12.29 o 
  -1   1  22        1.28       -2.03     13.03 o 
   0   1  22        9.97       10.99     14.28 o 
   1   1  22       51.67       51.21     16.61 o 
   2   1  22        0.01       -1.87     13.58 o 
   3   1  22        0.11       12.69     14.93 o 
   4   1  22        0.41        4.87     15.85 o 
  -6   2  22        9.65        7.93     21.61 o 
  -5   2  22       19.63       53.22     13.12 o 
  -4   2  22       61.97       82.65     15.85 o 
  -3   2  22       10.27       17.99      9.50 o 
  -2   2  22        0.51       14.42     13.16 o 
  -1   2  22       41.39       37.21     11.21 o 
   0   2  22        4.20        9.83      9.66 o 
   1   2  22        1.10        5.82     13.23 o 
   2   2  22        2.75       -6.22     17.29 o 
   3   2  22       37.00       35.62     16.61 o 
  -5   3  22        1.23       21.40     18.37 o 
  -4   3  22        0.84       12.23     10.66 o 
  -3   3  22        0.81       10.39     19.46 o 
  -2   3  22        6.12       -2.13     23.96 o 
  -1   3  22       14.77        1.07      9.86 o 
   0   3  22        7.87       -9.11     11.61 o 
   1   3  22       26.50       25.18     10.83 o 
   2   3  22       11.41       12.35     15.51 o 
   3   3  22        3.01       16.25     39.45 o 
  -4   4  22        0.37       28.84     12.31 o 
  -3   4  22        0.70       50.48     25.04 o 
  -2   4  22        0.11       18.29     11.91 o 
  -1   4  22        0.00      -19.46     14.35 o 
   0   4  22        2.75        3.35      9.90 o 
   1   4  22        1.28        0.13      9.70 o 
  -6   1  23       20.71      -23.78     21.25 o 
  -5   1  23       38.33       37.47     19.45 o 
  -4   1  23        0.59       17.79     10.20 o 
  -3   1  23       13.35       18.09     10.04 o 
  -2   1  23       27.20       73.46     18.91 o 
  -1   1  23       13.18       -2.14     20.53 o 
   0   1  23        1.73        6.30     16.03 o 
   1   1  23        1.92       -5.23     13.90 o 
   2   1  23       24.17       25.03     16.50 o 
   3   1  23        3.05       -4.34     14.72 o 
  -6   2  23        0.79        9.01     22.34 o 
  -5   2  23        0.00       -7.57     16.93 o 
  -4   2  23        6.31       28.06     18.01 o 
  -3   2  23        1.58       17.95     17.42 o 
  -2   2  23        8.86       58.35     13.50 o 
  -1   2  23        3.29       -2.12      9.33 o 
   0   2  23        3.02      -15.17     18.55 o 
   1   2  23        3.41       -5.02     19.27 o 
   2   2  23        0.16       -0.80     14.26 o 
   3   2  23        0.96       -4.49     24.68 o 
  -5   3  23        2.70       34.22     13.50 o 
  -4   3  23       38.90       80.76     15.85 o 
  -3   3  23       22.44       69.14     19.37 o 
  -2   3  23       30.39       29.21     15.19 o 
  -1   3  23        0.08       -1.97      9.52 o 
   0   3  23        0.78       -9.30      9.11 o 
   1   3  23        1.42       -9.73     21.48 o 
   2   3  23        1.98       15.61     14.59 o 
  -3   4  23        1.20       21.98     16.21 o 
  -2   4  23        1.59       13.22     33.68 o 
  -1   4  23        0.16       10.47     11.20 o 
   0   4  23       19.00       10.80     12.99 o 
  -4   0  24      114.86      144.10     25.22 o 
  -3   0  24       73.38      107.71     24.50 o 
  -2   0  24        0.72      -11.89     18.01 o 
  -1   0  24        7.71        2.88     20.89 o 
   0   0  24        5.54       18.73     21.61 o 
   1   0  24        6.62       -8.29     19.09 o 
   2   0  24        0.81       -9.37     22.34 o 
  -5   1  24        1.66       19.45     20.89 o 
  -4   1  24        0.08       11.70     17.83 o 
  -3   1  24        3.90       24.15     14.93 o 
  -2   1  24       22.20       21.12     14.67 o 
  -1   1  24        8.40       14.02     19.27 o 
   0   1  24        0.65       17.23     15.12 o 
   1   1  24        5.29        2.46     15.15 o 
   2   1  24        0.12        3.77     15.44 o 
  -5   2  24        0.30       -1.80     19.81 o 
  -4   2  24        4.87        6.81     11.79 o 
  -3   2  24        6.30       18.57     10.75 o 
  -2   2  24       12.61       48.09     25.52 o 
  -1   2  24        6.05       11.49     15.67 o 
   0   2  24        5.66      -11.46     14.41 o 
   1   2  24        0.67      -12.17     16.03 o 
   2   2  24        0.29      -15.46     13.65 o 
  -4   3  24       16.49       64.45     16.21 o 
  -3   3  24        0.05       18.60     15.06 o 
  -2   3  24        5.94        3.46     15.67 o 
  -1   3  24        4.06       -2.21      9.91 o 
   0   3  24        0.01       -2.73      9.98 o 
   1   3  24        0.00       -5.32     13.85 o 
  -4   1  25        3.57       42.87     19.81 o 
  -3   1  25       13.44        5.11     14.19 o 
  -2   1  25       17.65       29.68     16.25 o 
  -1   1  25       16.68       35.26     16.79 o 
   0   1  25       11.13       -4.77     14.88 o 
   1   1  25        2.26       15.61     16.75 o 
  -4   2  25        3.95       47.96     13.75 o 
  -3   2  25        0.56       25.69     18.65 o 
  -2   2  25       25.03       16.75     15.49 o 
  -1   2  25        1.25       -4.16     23.24 o 
   0   2  25       45.91       49.29     17.44 o 
   1   2  25       13.47       -8.46     19.81 o 
  -3   0  26        0.01      -22.70     19.45 o 
  -2   0  26       29.64       32.78     22.70 o 
  -1   0  26       17.28        1.44     20.89 o 
   0   0  26        0.03        8.29     22.34 o 
  -3   1  26        1.99       22.56     15.74 o 
  -2   1  26       13.96       37.93     17.23 o 
  -1   1  26        0.13       -8.19     15.80 o 
   0   1  26       34.72       34.49     16.79 o 
                                                 
